# Supplementary material for: Closing the Gap: Horizontal Transfer of Mariner Transposons between Rhus Gall Aphids and Other Insects
Source: Biology (Basel). 2022 May 10;11(5):731. doi: 10.3390/biology11050731 (PMC9139091; doi:10.3390/biology11050731)
Supplement: Supplementary file 1 [file biology-11-00731-s001.zip]

Archive with 12 entries (11 files):
- Supplementary materilas/
- __MACOSX/._Supplementary materilas
- Supplementary materilas/.DS_Store
- __MACOSX/Supplementary materilas/._.DS_Store
- Supplementary materilas/Supplementary File S4.numbers
- __MACOSX/Supplementary materilas/._Supplementary File S4.numbers
- Supplementary materilas/Supplementary file S2.numbers
- __MACOSX/Supplementary materilas/._Supplementary file S2.numbers
- Supplementary materilas/Supplementary file S1.xlsx
- __MACOSX/Supplementary materilas/._Supplementary file S1.xlsx
- Supplementary materilas/Supplementary file S3.numbers
- __MACOSX/Supplementary materilas/._Supplementary file S3.numbers
