# Supplementary material for: Closing the Gap: Horizontal Transfer of Mariner Transposons between Rhus Gall Aphids and Other Insects
Source: Biology (Basel). 2022 May 10;11(5):731. doi: 10.3390/biology11050731 (PMC9139091; doi:10.3390/biology11050731)
Supplement: Supplementary file 1 [file biology-11-00731-s001.zip › Supplementary materilas/Supplementary file S1.xlsx]

## Sheet: Sheet1
Accession number	MLE name	Rhus gall aphid species	Length (bp)	TIRs length	Intact transposase ORF
MZ488975	Fcmar1	Floraphis choui	1289	29	No
MW699035	Fcmar2	Floraphis choui	1283	28	No
MZ488976	Fcmar3	Floraphis choui	1152	Truncated ends	No
MZ488977	Fcmar4	Floraphis choui	1298	25	Yes
MZ488978	Fcmar5	Floraphis choui	1322	30	No
MZ488979	Fcmar6	Floraphis choui	1276	Truncated 5' TIR	No
MZ488980	Fcmar7	Floraphis choui	1312	30	No
MZ488981	Fcmar8	Floraphis choui	1287	26	No
MZ488982	Fcmar9	Floraphis choui	1268	27	No
MZ488983	Fcmar10	Floraphis choui	1177	Truncted 3' TIR	No
MZ488984	Krmar1	Kaburagia rhusicola	1247	23	No
MZ488985	Krmar2	Kaburagia rhusicola	1324	27	Yes
MZ488986	Krmar3	Kaburagia rhusicola	1279	28	No
MZ488987	Krmar4	Kaburagia rhusicola	1286	28	Yes
MZ488988	Krmar5	Kaburagia rhusicola	1285	27	Yes
MZ4889849	Krmar6	Kaburagia rhusicola	1269	27	No
MZ488990	Krmar7	Kaburagia rhusicola	1285	27	No
MZ488991	Krmar8	Kaburagia rhusicola	1265	22	No
MZ488992	Krmar9	Kaburagia rhusicola	1188	Truncated end	No
MZ488993	Krmar10	Kaburagia rhusicola	1244	Truncated end	No
MZ488994	Mfmar1	Meitanaphis flavogallis	1312	28	No
MZ488995	Mfmar2	Meitanaphis flavogallis	1299	28	No
MZ488996	Mfmar3	Meitanaphis flavogallis	1263	28	No
MZ489097	Mfmar4	Meitanaphis flavogallis	1321	27	Yes
MZ489098	Mfmar5	Meitanaphis flavogallis	1319	27	No
MZ489099	Mfmar6	Meitanaphis flavogallis	1275	27	No
MZ489000	Mfmar7	Meitanaphis flavogallis	1158	Truncated ends	No
MZ489001	Mfmar8	Meitanaphis flavogallis	1245	24	No
MZ489002	Mfmar9	Meitanaphis flavogallis	1196	23	No
MZ489003	Mfmar10	Meitanaphis flavogallis	1215	3' truncated	No
MZ489004	Mrmar1	Melaphis rhois	1261	28	No
MZ489005	Mrmar2	Melaphis rhois	1260	29	No
MZ489006	Mrmar3	Melaphis rhois	1259	29	No
MZ489007	Mrmar4	Melaphis rhois	1256	29	No
MZ4890048	Mrmar5	Melaphis rhois	1259	29	No
MZ489009	Mrmar6	Melaphis rhois	1247	29	No
MZ489010	Mrmar7	Melaphis rhois	1276	21	No
MZ489011	Mrmar8	Melaphis rhois	1212	13	No
MZ489012	Mrmar9	Melaphis rhois	1267	29	No
MZ489013	Mrmar10	Melaphis rhois	1288	23	No
MZ489014	Mrmar11	Melaphis rhois	1309	28	No
MZ489015	Mrmar12	Melaphis rhois	1272	26	No
MZ489016	Mrmar13	Melaphis rhois	1289	26	No
MZ489017	Mrmar14	Melaphis rhois	1318	26	No
MZ489018	Mrmar15	Melaphis rhois	1296	26	No
MZ489019	Mrmar16	Melaphis rhois	1293	26	No
MZ489020	Nimar1	Nurudea ibofushi	1276	27	No
MZ489021	Nimar2	Nurudea ibofushi	1259	26	No
MZ489022	Nimar3	Nurudea ibofushi	1284	28	No
MZ489023	Nimar4	Nurudea ibofushi	1291	Truncated 5' TIR	No
MZ489024	Nimar5	Nurudea ibofushi	1288	26	No
MZ489025	Nimar6	Nurudea ibofushi	1351	28	No
MZ489026	Nimar7	Nurudea ibofushi	1316	26	No
MZ489027	Nimar8	Nurudea ibofushi	1310	26	No
MZ489028	Nimar9	Nurudea ibofushi	1305	28	No
MZ489029	Nimar10	Nurudea ibofushi	1286	25	No
MZ489030	Nimar11	Nurudea ibofushi	1291	26	No
MZ489031	Nimar12	Nurudea ibofushi	1295	25	No
MZ489032	Nimar13	Nurudea ibofushi	1238	27	No
MZ489033	Nimar14	Nurudea ibofushi	1272	28	No
MZ489034	Nimar15	Nurudea ibofushi	1232	28	No
MZ489035	Nimar16	Nurudea ibofushi	1276	27	No
MZ489036	Scmar1	Schlechtendalia chinensis	1316	28	No
MZ489037	Scmar2	Schlechtendalia chinensis	1316	28	No
MZ489038	Scmar3	Schlechtendalia chinensis	1264	Truncated ends	No
MZ489039	Scmar4	Schlechtendalia chinensis	1322	30	No
MZ489040	Scmar5	Schlechtendalia chinensis	1311	30	No
MZ489041	Scmar6	Schlechtendalia chinensis	1273	Truncated 5' TIR	No
MZ489042	Scmar7	Schlechtendalia chinensis	1132	Truncated ends	Yes
MZ489043	Scmar8	Schlechtendalia chinensis	1276	29	No
MZ489044	Scmar9	Schlechtendalia chinensis	1259	29	No
MZ489045	Scmar10	Schlechtendalia chinensis	1188	Truncated 5' TIR	Yes
MZ489046	Scmar11	Schlechtendalia chinensis	1283	29	No
MZ489047	Scmar12	Schlechtendalia chinensis	1237	29	No
MZ489048	Scmar13	Schlechtendalia chinensis	1271	22	No
MZ489049	Scmar14	Schlechtendalia chinensis	1315	31	No
MZ489050	Scmar15	Schlechtendalia chinensis	1297	27	No
MZ489051	Scmar16	Schlechtendalia chinensis	1291	28	No
MZ489052	Scmar17	Schlechtendalia chinensis	1241	30	No
MZ489053	Scmar18	Schlechtendalia chinensis	1260	25	No
MZ489054	Scmar19	Schlechtendalia chinensis	1291	23	No
MZ489055	Scmar20	Schlechtendalia chinensis	1295	27	No
MZ489056	Scmar21	Schlechtendalia chinensis	1273	27	No
MZ489057	Scmar22	Schlechtendalia chinensis	1287	27	No
MZ489058	Scmar23	Schlechtendalia chinensis	1287	29	No
MZ489059	Scmar24	Schlechtendalia chinensis	1275	27	No
MZ489060	Scmar25	Schlechtendalia chinensis	1291	27	No
MZ489061	Scmar26	Schlechtendalia chinensis	1252	25	No
MZ489062	Scmar27	Schlechtendalia chinensis	1290	27	No
MZ489063	Scmar28	Schlechtendalia chinensis	1289	30	No
MZ489064	Scmar29	Schlechtendalia chinensis	1289	28	No
MZ489065	Scmar30	Schlechtendalia chinensis	1231	28	No
MZ489066	Scmar31	Schlechtendalia chinensis	1184	truncated	No
MZ489067	Scmar32	Schlechtendalia chinensis	1284	24	No
MZ489068	Scmar33	Schlechtendalia chinensis	1413	29	No
MZ489069	Spmar1	Schlechtendalia pietans	1294	30	No
MZ489070	Spmar2	Schlechtendalia pietans	1284	29	No
MZ489071	Spmar3	Schlechtendalia pietans	1272	27	No
MZ489072	Spmar4	Schlechtendalia pietans	1227	29	No
MZ489073	Spmar5	Schlechtendalia pietans	1291	30	No
MZ489074	Spmar6	Schlechtendalia pietans	1196	Truncated 5' TIR	No
MZ489075	Spmar7	Schlechtendalia pietans	1217	Truncated 5' TIR	No
MZ489076	Spmar8	Schlechtendalia pietans	1275	29	No
MZ489077	Spmar9	Schlechtendalia pietans	1281	30	No
MZ489078	Spmar10	Schlechtendalia pietans	1232	28	No
MZ489079	Spmar11	Schlechtendalia pietans	1288	30	No
MZ489080	Spmar12	Schlechtendalia pietans	1235	28	No
MZ489081	Spmar13	Schlechtendalia pietans	1284	28	No
MZ489082	Spmar14	Schlechtendalia pietans	1279	28	No
MZ489083	Spmar15	Schlechtendalia pietans	1279	28	No
MZ489084	Spmar16	Schlechtendalia pietans	1249	28	No
MZ489085	Spmar17	Schlechtendalia pietans	1279	28	No
MZ489086	Spmar18	Schlechtendalia pietans	1286	24	No
MZ489087	Spmar19	Schlechtendalia pietans	1276	26	No
MZ489088	Spmar20	Schlechtendalia pietans	1281	29	No
MZ489089	Spmar21	Schlechtendalia pietans	1293	29	No
MZ489090	Spmar22	Schlechtendalia pietans	1263	28	No
MZ489091	Spmar23	Schlechtendalia pietans	1247	26	No
MZ489092	Spmar24	Schlechtendalia pietans	1252	27	No
MZ489093	Spmar25	Schlechtendalia pietans	1281	27	No
MZ489094	Spmar26	Schlechtendalia pietans	1285	28	No
Nucleotide sequences of all the Rhus gall aphids MLEs
>Fcmar1_MZ488975 Floraphis choui mariner transposon Fcmar1
TAGGTCTGTAAATATGAAACCGGAATTTGCCTATAAATACCTCAAGCTATCACTAGTTATTTGCAACCCGCATAATTGACGTTACCATGTTAATATCTGACAAAAGATATTAAACTCATAGCAATACGATTCATACAACTGCATAGTTTGTTATAGCATTGAACATGTCGAATTTTGTGCCCGGAAATTACGATTTGCGAACAGCATTAATTTTCTGTTATCATTTGAAAAAAAACTGCTGCAGAATCGCATCGAATGCTTGTAGAAGCTTACGGTCAGCATGCTCTTCAAAAATCACAGTGCTTTGAGTGGTTTAAAAAATTAAAAATAGGTGATTTTGACGTTAGAAACGAAGAACATAGAAGACCACCGAAAAAGTTTGAAGACAGCAAATTGCAA…
>Fcmar2_MW699035 Floraphis choui mariner transposon Fcmar2
TAGGTCTGTAAATATGAAACCGGAATTTGCCTATAAATACCTCTAGCTATCACTGTAGTTATTTCCAAACCGCATAATTGACGTTATTTCCATGTTAATATCTGACAAAAGATATTTAACTCATAGCAATACAAGTTTCATACAACTGCATAGTTTGTTATAGCATTGAACATGTCGAATTTTGTGCCCGGAAATTACGATTTGCGAACAGCATTAATTTTCTGTTATCATTTGAAAAAAAACTGCTGCAGAATCGCATCGAATGCTTGTAGAAGCTTACGGTGAGCATGCTCTTGAAAAATCACAGTGCTTTGAGTGGTTTAAAAAATTAAAAATAGGTGATTTTGACGTTAGAAACGAAGAACATAGAAGACCACCGAAAAAGTTTGAAGACAGCAA…
>Fcmar3_MZ488976 Floraphis choui mariner transposon Fcmar3
CATAACAATACAAGTTTCATACAACTGCATAGTTTGTAATAGCATTGAACATATCGAATTTTGTGCCCGGAAATTACGATTTGCGAACAGCATTAATTTTCTGTTACCATTTGAAAAAACTGCTGCAGAATCGCTTGTAGAAGCTTACGGTGAGCATGCTTTTGGAAAATCACAGTGCTTTGAGTGGTTTAAAAAATTCAAAATAGGCGATTTTGACGTGAGAAACGAAGAACGTGTAAGACCACCAAAAAAATTTGAAGACGGCGAATTGCAAGAATTGTTGAACGAAGATGATTCTCAAACGCAACAACAACTCGCAAATCAATTAAATGTAACACGAGAAACCATTTCCAAACGCTTGAAAGCCATGGGAAAGATTCAGAAGATGGGAAAATGGGT…
>Fcmar4_MZ488977 Floraphis choui mariner transposon Fcmar4
TACAGGGTTTGTCCGAAAAGTAATGTCCGTGATTTAATTTTAAATAACTATTCGTCGTTGCGCGATTAGATTGGGTTGGAATTGATAATGGGAGAAGTCAGGTATATGACCACGCAGTTGCCAGTGGTCTCTGACTATCCGACGAGCGATAATGTGTTTTTCCGTCGTACTAGTTTTCGTCTCCCGTGCAAGCCACAATGCAGCGTTCGATAGAGCAAAGATTTGCTTTCAAGTTTTGTGTGAAACTTGGCAAGTCCCCAGTGAAAACTTTTTGTATGATGAAGACGGCATTTGGTGATGATTCTTTATCAGAACGTCAGGTCTTTCGGTGGCACAAGGCCTTTTTAGAAGGCCGTGAAGAAGTCAGCGATGAAGTCCGCGTCGGACGGCCATTAACGA…
>Fcmar5_MZ488978 Floraphis choui mariner transposon Fcmar5
TACAGGGTATGTCCGGAAAGTAATGTCAGTGATTTTTTTTTTCGCGCGGCTACACATCGGAGCATGTTTGGACCGGTTGAGAATGGTAGTGGAGGAAGTCAGCTAACAAACGCTGGGTCGCACAGTTTACTCCGGTCATCTGGAGAGTAATGACAGGCGTTCCCGTTAAAGTTATTTTGTGACCCCGTGCAAGTCAAAATGCAGCGCTCGGTCGAACAAGGGATGGCGATCAAGTTTTGCGTTAAACTTGGCAAAACCACGGTGGAAACTGTTCCAATGATCAAGAGAGCTTTTAAAGAAGATGCCTTATTAGATCGACAAAGTGTTTCGGAGGCACAAAGCCTTTTTGGAAGGCCGGGAAGAGGTCGACGACGAAGCCCGCGCCGGACGGCCATCGAC…
>Fcmar6_MZ488979 Floraphis choui mariner transposon Fcmar6
GAGCGCGCGCGGACCGGTTGGAAATGGTATCGGGGGAAGTCAGCTAGCGAACGCTGAGTTGCTCAGTCTTCTCCGGTCATCTGGAGAGTGAGGACAGGTGTTTCCGCGGAAGTTGTTTTGTGACCTTGTACAAGTCAAAATGCAGCGCTTGGTAGAGCAAAGGATGGCGATCAAGTTTTGCGTCAAACTTGGCAAGACCGCGGCGGAAACTATTCAAATAATCAAGACAGCCTTTTAATGAAGATGCTATGTCAGATCGGCAAGTGTTCCGGTGGCACAAGGCCTTTTCTGAAGGCCGACAAGAGGTCAACAACGAAGCCCGCGCCGGATGACCATCAAACGAGTATCACGGACGACAATGTGACGCGAGTGAAATAATTTTTAAACACAGACCGACGA…
>Fcmar7_MZ488980 Floraphis choui mariner transposon Fcmar7
TACAGGGTATGTCCGGAAAGTAATGTCAGTGACTTTTTTTTTTCGTGTGGCTACGCGTCGGAGCATATTCGGACCGGTTGAGAATGGTAGTGGGGGAAGTCAGCTAACGAACGCTGGATCGCACAGTCTACTCCGGTCATCTGGTGAGTAATGACAGGCGTTCTCGTGAAAGTTGTTTTGTGACCCCGTGCATGTCAAAATGCAACGCTCGGTCGAACAACGAATGGCGAACAAGTTTTGCGTTAAACTTGGCAAGACCGCGGCGAAAACTGTTCCAATGATCAAGAGAGCTTTTAAAGAAGGTGCCTTATCAGATCGACAAGTGTTTCGGTGGCACAAGGCCTTTTTGGAAGGCCGGGAAAAAGTCAACGACGAAGCCTGTGCCGGACGGCCATCGAC…
>Fcmar8_MZ488981 Floraphis choui mariner transposon Fcmar8
TACGTAGGTTGCCTTTTTAGTTTTGCGATGTAATTACACCTGTGTTACTACGTCAAACCTAATATTAAAACGGTATATTGGACGTGTTTGTTAGCATATGTCGTCAGAACGTTTTTCGATACGAGTGCTATTAGTGTGGTTCACAGTGACTTGAAAAATACATATCGACCGAAAAATGGAATCAAATCGTGAAAATTTCCGTGCGACAATTTACTACGACTTTCGACGTGGATTAACTCAACAACGGTGTGTCGACCGACTTGTTTCGACTTTTGGTGATGAAGCACCGCACCGGGCCACCGCGTTTCGCTGGTTGTCTGAATTTGATCGTGGTCGTCGTTCGCTCAAGGATGAACTTCGTGAAGGTCGTCCAAAATCGGTGGTTTTGCCAGAAAACAT…
>Fcmar9_MZ488982 Floraphis choui mariner transposon Fcmar9
TACGCAGGTCGCCTTTTGAGTTTTGCGACGTAATTACGCCTGTGTTACTACGTCAAATCTAATATCAGGACGGGGTGTTCGACGTGTTTGATAGCAAATGTTATCAGAACGTCTTGCGATACGAGTGCTATTGGTGTGGTTTACAGCTATTTGGAAAACACATCTCGTGTGATTGATGATGAAATCGTGAAAATTTCCGTGCGATGATTTACTACGACCTTCGACGTGGATTAACTCAACAACAGTGTGTCGATCGACTTGTTTCGACGTTTGGTGATGAAGCACCGCACCGGGCCACCGTGTTTCGCCGGTTTTCTGAGTTTAATCGTGGTTGTCGTTCGCTCAAGGATGCATTTCATGAGGGTGGTCCAAAATCGGCGGTTTTGCCAGAAAACATCG…
>Fcmar10_MZ488983 Floraphis choui mariner transposon Fcmar10
TACGTAGGTTGCCTTTTTAGTTTTGCGATGTAATTACACCTGTGTTACTACGTCAAATCTTATATTAGAACTGGATATTTTAAGCGTTTGATAACATATGTTATCAGAACTTTTTGCGATACGAGTGCTTTTAGTGTGGTTTACAGCGACTTAAAAAATATAACTCGGCCGAAAACTGGAATTTCATCGTGAAAATTTCCGTGCGATTATTTTCTACGACTTTCGACGTGGATTAACTCAACAACAGTGTGACGATTAACTTGTTTCGACTTTTGGTGAGAAACACCACACCAGGCCACCGTGTTTCGTTGGTTTTCTTCATGGAATCGTGGTCGTCGTTTGCTCAAGAACAAATTTCGCGTAAGTTGTCCAAAATCGGTGATTTCTTCAAAAACATCG…
>Krmar1_MZ488984 Kaburagia rhusicola mariner transposon Krmar1
TAGGTCTGTAAATATGAAACCGGAATTTGCCTATAAACACCTCTAGCTATCATTGTAGTTATTTCCAAACCGCATAATTGACGTTATTTCCATGTTAATATCTGACAAAAGATATTTAACTCATAACAATACAAGTTTCATACAACTGCATAGTTTGTAATAGCATTGAACATGTCGAATTTTGTGCCCGGAAATTACGATTTGCGAACAGCATTAATTTTCTGTTACCATTTTAAAAAAAAACTGCTGCAGAATCGCATCGAATGCTTGTAAAAGCTTACGGTGAGCATGCTCTTGGAAAATCACAGTGCTTTGAGTGGTTTAACAAATTCAAAATAGGCGATTTTGACTTGAGAAACGAAGAACGTGGAAGACAGCGAATTGCAAGAATTGTTGAAT…
>Krmar2_MZ488985 Kaburagia rhusicola mariner transposon Krmar2
TACAGGGTTTGTCCGAAAAGTAATATCAGCGATTTAATTTTAAATAACTATTCATCGTTGTGCGATTAGATTAGATTGGAATTGATAATGGAAGTAGTCAGGTATACGACCATACAATCGCCAGTGGTCTCCGACTATCTGGCGAGCGATAACGTGTTTTTCCGTCGGACTAGTTTTCGTCTCCCGGTGCAAGCCACAATGCAGCGTTCAATAGAGCAAAAATTTGCCATCAAATTTTGTGTGAAACTTGGCAAGTCCCCAGTGAAAACTTTTCGTATGATAAAGACGGCATTTGGTGATGATTCTTTATCGGAACGTCAAGTCTTCCGGTGGCACAAGGCATTTTTAGAAGGCCGTGAAGAGGGTAGCGATGAAGTCCGCGTCGGACGGCCATTAACG…
>Krmar3_MZ488986 Kaburagia rhusicola mariner transposon Krmar3
TACAGGGTTTGTCCAAAAAGTAATATCAGTGATTTAATTTAAAATAATTATTCGTCGTTGCGTGATTATATTAGGTTGGAATTAATAATGGGAGAAGTCAAGTATACGATTATCCGGCGAGCGATAGCGTGTTTTTCAGTCGTACTAGTTTTTGTCTCCCGTGCAAGCCACAATAGAGCAAAGATTTGCCTTCAAGTTTTGTGTGAAACTTGGCAAGTTCCCAGTGAAAACTTTTTATATGATAAAGACAACATTTGGTGATGAGTCTTTATCGGAACGTCAAGTCTTCCAGTTGCACAAGGCCTTTTTAGAAGGCCGTGAGAGGTCAGTGATGAAGTCCACGTCGGACGGCCATTAACGACCACCATCGACGAAAATGTGATGCGTGTGAGAGAACTT…
>Krmar4_MZ488987 Kaburagia rhusicola mariner transposon Krmar4
ATCAGGTGTACAAATAGAAAACCGCCGTTTCCCCATAGGTGGCGCCAGCTTCGCTAATCGGTAGAAAAGTATGATAAGAAACGTCACATGGTCAGCCGAGGCATCAGTCAACAACTTGACATAACCTCACTTCTCAATGTTTACTGTGCATTGTTTTGTTCGTGCGTGAAAATGGCGAAATTCGAGCCGAAAAAGGATCATTTGCGGGAAGTGTTGCTTTTTGCATTTCATTCAAAAAAAAATGCAGCTGAGGCGCGTCGAATGATTGTAGAAACTTATGGTGAGAGTTGTATTAGTGAAAGAACGTGCCGGGAATGGTTTCAAAAGTTTAAAAATGGCGAGTATGACGTAAAAGACAAGGAGCGTCCCGGTCCAGTGAAAAAATTCGAGGATACAAAA…
>Krmar5_MZ488988 Kaburagia rhusicola mariner transposon Krmar5
TAGGTGTACAACTTTGCTTCCGCCGTTTTCCAATAAATGTCTCTAGAGGTAAACGCTGGTCGATATAAATCGATTAAATCGTTTTATATCGATCTTGAACATCTGTCAACATTAACCTAACAAAACATTTGTGGATATCTGTTTGCATCCCAAACTTATTCTCAACTGAAAATGTCAGTTTTTGAGCCGAAATCTCGACATTTGCGGGAAATTTTGTTTTTCTTTTTTAATTCCAAGAAAAGTGCGGCTGAAGCTCATCGAATGCTTTCGGATACGTACGGTGAGGCTGTTGTCAGTGAAAAAACATGTCGAGAATGGTTTCAACGTTTTAAGAATGGTGATTATGACGTCGAAGACCGGCATGGTGGTGGAAGGAAGAAGATTTTCGAAGATGCTGAA…
>Krmar6_MZ488989 Kaburagia rhusicola mariner transposon Krmar6
TAGGTGTACAACTTTGCTTCCGCTGTTTTCCAATAGATATCTCTAGAGGTAAACGCTGGTCGATATAAATCGATGAAATCGTTTTATATCGATCTTGGATATCTGTCAACATTAACCTAACAAAACATTTGTGGATATCTGTTTGCATCCCAAACTTATTCTCAACTGAAAATGTCAGTTTTTGAACCGAAATCTCGACATTTGCGGGAAATTTTGTTTTTCTTTTTTAATTCCAAGAAAAGTGCGGCTGAAGCTCATCGAATGCTTTCGGATACGTACGGTGAGGCTGTTGTCAGTGAAAGAACATGTCGAGAATGGTTTCAACGTTTTAAGAATGGTGATTATGGCGTCGAAGACCGGCATGGTGGTGGAAGGAAGAAGATTTTCGAAGATGCTGAA…
>Krmar7_MZ488990 Kaburagia rhusicola mariner transposon Krmar7
TACGTAGGTTGCCTTTTAAATTTTGCGATGTAATTACACTTGTATTACTATGTCAAATCTAATATTAAAACGGGATATTTGACGTGTTTGATAGCATATGTTATCAAAACGATTTGCGATACAAGTGCTATTGTGTGGTTTACAGTGATTTGAAAAATACATCTCGGCCAAAAAATGGAATTAACTCGTGAAAATTTCCGTATGATGATTTATTATGATTTTCGACGTGGATTAACTGAACAACAGAGTGTCGATCAACTTATTTCGACTTTTGGTGATGAAACACCACACCGGGTCACCGTGTTTCGCTGGTTTTCTGAATTTAATCGTGGTCGTCGTTCACTCAAGGATGAATTTCGTGAAGGTCATCCAAAATCGATGGTTTTGCCAGAAAACATC…
>Krmar8_MZ488991 Kaburagia rhusicola mariner transposon Krmar8
TTGGCGGATACGCTGGTAACCTATACCCGTCTTATTACATAAAATCTAATATTAGGACGTTATAATTCACGTGTTTATTAGCATACGTTATCAGTACGTTTTGCGATACAAGTGCTGTTTTGTGATTTACAGTGACTTAAAATATTAAACTCGATCAACAAATGAAATTAAATCGTGAAAATGTCTGTGCGATAATTTACTACGATTTTCGACGTGGATTAATTCAAAAGCAGAGTACCTATCAAATTGTTTCAACTTTTGATGATGAAGCACCATACCAGGCCATCGTATTTCGCTGGTTTGCTGAACTTAATCGTAGTTGTCGTTCACTCAAGGATGAATTTCGTGAAGGTCGTCCAAAACCGGTGGTTTTGCCAGAAAACATTGATGCTGTGCGCG…
>Krmar9_MZ488992 Kaburagia rhusicola mariner transposon Krmar9
TACGTAGGTTACCTTTTAAGTTTTGCGATGTAATTACACCTGAGTTACTACGTCAAGTCTAATATTAAAATGGTATATTTGACGTGTTTGATAGTATATGTTATCAGAACGTTTTGCGATACGAGTGCTATTAATGTGGTTTACAATGACTTGAAAAATACATTTCAGCCGAAAAATGAAATTAACTAGTGAAAATGTCCGTGCGATGATTTATTACGACTTTCGACGTGGATTAACTCAACAACAGTGTATCGATCAACTTGTTTCGACTTTTGATGATGAAGCACCATATCGGGCAGCCGTTTCTCGCTGGTTTTTGAAATTTAATCGTAGTCGTCGTTCGCTCAATGACAAATTTCGTGAAAACCATCGAAATCGGTGGTTTTGCCAGACAACATC…
>Krmar10_MZ488993 Kaburagia rhusicola mariner transposon Krmar10
GTCTTATTACATAAAATCTAATATTAGGACGTTATAATTCACGTGTTTATTAGCATACGTTATCAGTACGTTTTGCGATACAAGTGCTGTTTTGTGATTTACAGTGACTTAAAATATTAAACTCGATCAACAAATGAAATTAAATCGTGAAAATGTCTGTGCGATAATTTACTACGATTTTCGACGTGGATTAATTCAAAAGCAGAGTACCTATCAAATTGTTTCAACTTTTGATGATGAAGCACCATACCAGGCCATCGTATTTCGCTGGTTTGCTGAACTTAATCGTAGTTGTCGTTCACTCAAGGATGAATTTCGTGAAGGTCGTCCAAAACCGGTGGTTTTGCCAGAAAACATTGATGCTGTACGCGATGTGATAAACTTAGATCGTCATGTAAT…
>Mfmar1_MZ488994 Meitanaphis flavogallis mariner transposon Mfmar1
TACCAGGTCTGTAAATATGAAACCAGAATTTGCCTATAAACACCTCCTCTAGCTATCATTGTAGTTATTTCCAAACCGCATAATTGACGTTATTTCCATGTTAATATCTGACAAAAGATATTTAACTCATAACAATACAAGTTGCATACAACTGCATAGTTTGTAATAGCATTGAACATGTCGAATTTCGTGCCCGTAAATTACGATTTGCGAACAGCATTAATTTCCTGTTACCATTTGAAAAAAAACTGCTGCATAATCGCATCGAATGCTTGTAGAAGCTTTACAACTTGGCCAGTTGAACTTATAGAGCTTTAACATGCTCTTGGAAAATCACAGTACTTTGAGTGATTTAGAAAATTCAAAATAGGCTATTTTGACGTAAAAACCGAAGAACGT…
>Mfmar2_MZ488995 Meitanaphis flavogallis mariner transposon Mfmar2
TAGGTCTGTAAATATGAAACCGGAATTTGCCTATAAATACCTCTAGCTATCATTGTAGTTATTTCCAAACCGCTTAATTGACGTTATTTCCATGTTAATATCTGACAAAAGATATTTAAATCGTAACAATAGAAGTTTCATACAACTGCATAGTTTGTAATAGCATTGAACATGTCGAATTTTGTGACCGGAAATTACGATTTGCGAACAGCATTAATTTTCTGTTACCATTTAAAAAAAACTGCTGCAGAATTGCATCGAATGCTTGTAGAAGCTTACGGTGAGCATGCTCTTGGAAAATCACAGTGCTTTGAGTGGTTTAAAAAATTCAAAATAGGCGATTTTGACGTGAGAAACGATGAACGTGGAAGACCACCGAAAAAGTTGGAAAACAGCGAA…
>Mfmar3_MZ488996 Meitanaphis flavogallis mariner transposon Mfmar3
TAGGTCTGTAAATATGAAACCGGAATTTGCCTATAAACACCTCTAGCTATCATTGTAGTCATTTCCAAACCGCATAATTGACGTTATTTCCATGTTAATATCTGACAAAAGATATTTAACTCATAACAATACATGTTTCATACAACTGCATAGTTTGTAATAGCATTGAACACGTCGAATTTTGTGCCCGGAAATTACGATTTGCGAACAGCATTAATTTTCTGTTACCATTTTAAAAAAAACTGCTGCAGAATCGCATCGAATGCTTGTAAAAGCTTACGGTGAGCATGCTCTTGGAAAATCACAGTGCTTTGAGTGGTTTAACAAATTCAAAATAGGCGATTTTGACTTGAGAAACGAAGAACGTGGAAGACAGCGAATTGCAAGAGTTGTTGAATG…
>Mfmar4_MZ488997 Meitanaphis flavogallis mariner transposon Mfmar4
TACAGGGTTTGTCCGAAAAGTAATGTCAGCGATTTAATTTTAAATAACTATTCATCGTTGTGCGATTAGATTAGATTGGAATTGATAATGGAAGAAGTCAGGTATACGACCATGCAATCGCCAGTGGTCTCCGACTATCCGGCGAGCGATAACGTGTTTTTCCGTCGGACTAGTTTTCGTCTCCCGTGCAAGCCATAATGCAGCGTTCAATAGAGCAAAGATTTGCCATCAAATTTTGTGTGAAACTTGGCAAGTCCCCAGTGAAAACTTTTCGTATGATAAAGACGGCATTTGGTGATGACTCTTTATCGGAACGTCAAGTCTTCCGGTGGCACAAGGCATTTTTAGAAGGCCGTGAAGAGGTTAGCGATGAAGTCCGCGTCGGACGGCCATTAACGA…
>Mfmar5_MZ488998 Meitanaphis flavogallis mariner transposon Mfmar5
TACAGGGTTTGTCCGAAAAGTAATGTCAGCGATTTAATTTTAAATAACTACTCATCGTTGTGCGATTAGATTAGATTGGAATTGATAATGGAAGATGTCAGGTATACGACCATGCAATCGCCAGTGGTCTCCGACTATCCGGCAAGCGATAACGTGTTTTTCCGTCGGACTAGTTTTCGTCTCCCGTGCAAGCCACAATGCAGCGTTCAATAGAGCAAAGATTTGCCATCAAATTTTGTGTGAAACTTGGCAAGTCCCCAGTAAAAACTTTTCATATGATAAAGACGGCATTTGGTGATGATTCTTTATCGGAACGTCAAGTCTTCCGGTGGCACAAGGCATTTTTAGAAGACCGTGAAGAGGTTAGCGATGAAGTCCGCATCGGACGGCCATTAACGA…
>Mfmar6_MZ488999 Meitanaphis flavogallis mariner transposon Mfmar6
TACAGGGTTTGTCCAAAAGTAATATCAGTGATTTAATTTTAAATAACTATTTGTCGTTGCGTGATTAGATTAGGTTGGAATTAATAATGGGAGAAGTCAAGTATACAATTATCCGGCGAGCGATAGCATGTTTTTCAGTCGTACTAGTTTTTGTCTCCCGTGCAAGCCACAATAGAGCAAAGATTTGCCTTCAAGTTTTGTGTGAAACTTGGCAAGTTCCCAGTGAAAACTTTTTATATGATAAAGACAACATTTGGTGATGAGTCTTTATCGGAACGTCAAGTCTTCCAGTTGCACAAGGCCTTTTTAGAAGGCCGTGAAGAGGTCAGTGATGAAGTCCACGTCGGACGGCCATTAACGACCACCATCGACGAAAATGTGATGCGTGTGAGAGAACTT…
>Mfmar7_MZ489000 Meitanaphis flavogallis mariner transposon Mfmar7
TAGGTGTACAACTTTGCTTCCGCCGTTTTTCAATAGATGTCTCTAGAGGTAAACGCTGGTCGATATATATCGATTAAATCGTTTTATATCGATCTTGGACATCTGTCAACATGAACCTAACAAAACATTTGTGGATATCTGTTTGCATCTCAAACTTATTCTCAACTGAAAATGTCAGTTTTTGAACCAAAATCTCGACATTTGCGGGAAATTTTGCTTTTCTTTTTTAATTCTAAGAAAAGTGCGGCTGAAGCTCATCGAATACTTTCGGATACGTACGGTAAGGCTATTGTCAGTGAAAGAACATGTCGAGAATGGTTTCAACGTTTTAAGAATGGTGATTATGACGTCTAAGACCGGCATGGTGGTGGAAGGAAGAAGATTTTCGAAGATGCTGAA…
>Mfmar8_MZ489001 Meitanaphis flavogallis mariner transposon Mfmar8
TACGTAGGTTGCCTTTTAAATTTTGCGATGTAATTACACTTGTGTTTCTATGTCAAATCTAATATTAGAACGGGATATTTGACGTGTTTGATAGCATATGTTATCAAAACGATTTGCGATACAAGTGCTATTGTGTGGTTTACAGTGATTTGAAAAATACATCTCGGCCAAAAAATGGAATTAACTCGTGAAAATTTCCGTATGATGATTTATTACGATTTTCGACGTGGATTAACTGAACAACAGAGTATCGATCAACTTATTTCGACTTTTGGTGATGAAACACTACACCGGGTCACCATGTTTCGCTGGTTTTCTGAATTTAATCGTGGTCGTCGTTCGCTCAAGGATGAATTTCGTGAAGGTCGTCCAAAATCGGTGGTTTTGTCAGAAAATCTC…
>Mfmar9_MZ489002 Meitanaphis flavogallis mariner transposon Mfmar9
TACGTAGGTTGCCTATTAAGTTTTACGATGTAATTACACCTGTGTTATTACGTCAAATCTAATATTAGAACGGGATGTTTGATGTGTTCGATAGCATATGTCATCAGAACGTTTTGCGATACGAGTGCTATTAATGTGGTTTACAGCGACTTGAAAAATACATCTCGGCCAAAAAATGGAATTAACTCGTGAAAATTTCCGTGCGATGATTTATTACGATTTTCGACGTGGATTAACTGAACAACAGTGTGTCGATCAACTTGTTTCGACTTTTGGTGATGAAGCACCACACCGGGCCACCGTGTTTCGCTGGTTTTCTGAATTTAATCGTGGTCGTCGTTCGCTCAAGGATGAATTTGGTGAAGTCAGTGGTTTTGCCAGAAACCATCGATGCTGTAC…
>Mfmar10_MZ489003 Meitanaphis flavogallis mariner transposon Mfmar10
TACGAGTGTCAGCTGAAAAGTCCCGGGCCTGACACAGATGGCGCCACTAGATCAATTCTGCACTAGTATCACATAGGACTATCTCTAACTACCTCATGTTCGTAGTTTTAGGTTTAGTTAGTGTTCGATTGACAGTATTTTAATCACGATAATTTTGAAGTGTTCAGAATATTTGGAAAAACGAATGTCATCAAATACTTTCATATAAATAATTTAACACCAAAACAAATCAAGGAAAAAATGGATAACACACTCCAAGACTCTGACCCATCATATTCCATGGTGAAAAGGTGGGTGTCAGAATTTAAAATGGGACGTACGAGCACAAGTGATAAGCCTTGATCCGGATGCCCTGTAGAAGTGACAACTCTTGAAATGATTACAAAAATCCATCAAATC…
>Mrmar1_MZ489004 Melaphis rhois mariner transposon Mrmar1
TATTAGGTGTATAAGCTTAAATCCGCTATTTGCTCATAAATGGCGTTAGTGAGCGTATTGAGCTACCATGGACACGACATACTATTTATAACAGTTTAACATTAGCTATCAACATTAATCAGTGCACATTATTAGAAATTTCATACAACAACGTACATTTTTCCTTTGGTAATCATGTCTAGTTTTTGGTCAGATACAGAGCATATGCGGGAAGCTCTGCTTTTCGGTTTCAATTTGAAGAAATCGTCTGCCAAATCACATCGAACGCTTGTAGAGGCTTAAGGTGACAGTTCTTTAACGGAAACAACGTGCAGAGATTGGTTTGGTCGGTTTAAAGACGGCAATTTTGACCTGAGTGACAAGAAGCGTGAAAATTGGCCCAGTACGGTTCAGGACCAT…
>Mrmar2_MZ489005 Melaphis rhois mariner transposon Mrmar2
TATCAGGTGTATAAGCTTAAATCTGCTGTTTGCTCATAAATGGCGTTAGTGAGCCTATTAAGCTTCCATGGACACGCTATACTATTTATAACAGTTTGAGATCAGCTATCAATATTAATCAGTGCACATTATTAGCAATTTTATACAACTACGTACATTTTTCCTTTGGTAATCATGTCTAGTTTTTTGCCAAACAAAGAGTATATGCGGGAAGTTCTGCTTTTCTGTTTCAATTTGAAGAAATCGTCTGCAAAATCGCATCGAATGCTTGTAGAGACCTATGGTGACAGTGCTTTATCGGAAACAATGTGCAGAGATTGGTTTTGTCGGTTCAAAGACGGCAATTTTGATCTGAGCGACAAGAAGTGTGAAAATCGGCCCAGGAAGATTGAGGACTAT…
>Mrmar3_MZ489006 Melaphis rhois mariner transposon Mrmar3
TATCAAGTGTATAAGCTTAAATCCGCTGTTTGCTCATAAATGGCGTTAGTGAGCGTATTAAGTTTCCATGGACACATCATACTACTTATAACAGTTTGAGATCAGCTATCAACATTAATCAGTGCACATCATTAGCAATTTCATACAACAACGTACATTTTTCCTTTGGTAATCATGTTTAGTTTTTTGCCAAACAAAGAGCATATGCGGGAAGTTCTGCTTTTCTGTTTCAATTTGAAGAAATTTTCTGCCAAATAGCATTAAATGCTTGTAGAGACCTATGGTGACAGTGCTTTATCGGAAACAACGTGCAGAGATTGGTTTTGTCGGTTCAAAGATGGCAATTTTGACCTGAGCGACAAGAAGTGTGAAAATCGGCCCAGGAAGGTTAAGGACCAT…
>Mrmar4_MZ489007 Melaphis rhois mariner transposon Mrmar4
TATCAGGTGTATAAGCTTAAATCCGCTATTTGCTCATAAATGGCGTTAGTGAGCGTATTAAGCATCCATGGACACGCCATACTACTTATAACAGTTTGAGATCAGCTATCAACATTGATCAGTGCACAACATTAGCAATTTCATACAACGTACATTTTTCTTTTGGTAATCATGTCTAGTTTTTTGCCAAACAAAAAGCATATGCGGGAAGTTCTGCTTTTCTATTTAAATTTGAAGAAATCGTCTGCAAAATCACATCAAATGCTTGTAGAGACCTATGGTAACAGTTTTTTATCGGAAAAAAAGTGCAGAGATTGGTTTCGTTGGTTCAAGGACGGCAATTTTGACCTGAGCGACAAGAAGCGTGAAAATCGGCCCAGGAAGGTTGAGGACCATCAA…
>Mrmar5_MZ489008 Melaphis rhois mariner transposon Mrmar5
TATCAGGTGTATAAGCTTAAATCCGCTATTTGCTCATAAATGACGTTAGTGAACGTTTTAAGCTTCCATGAACACGCCATACTATTTATGATAGTTTGAGATCAACTATCAACATTAATCAGTGCACATCATTAGCAATTTCATACAGCAACGTATATTTTTCCTTTAGTAATCATGCCTAGTTTTTTGCCAAACATAGAGCATATGCGGGAAGTTCTGCTTTTCTGTTTCAATTTGAAGAAATCGTTTGCCAAATCGCATTATATGCTTTTAAAGATCTATGGTGACAGAGCTTTATCGGAAACAACGTGCAGAGATTGGTTTCGTCAGTTCAAAGACCGAAATTTTGACCTGAGCGACAAGAAGCGTGGAAATCGGCCCAGGAAGGTTAAGGACCAT…
>Mrmar6_MZ489009 Melaphis rhois mariner transposon Mrmar6
TATAAGCTTAAATCCGCTATTTGCTCATAAATGGCGTTAGTGAGCGTATTAAGCATCCATGGACACGCCATACTACTTATAACAGTTCAACATTGATCAGTGCACAACATTAGCAATTTCATACAACGTACATTTTTCTTTTGGTAATCATGTCTAGTTTTTTGCCAAACAAAAAGCATATGCGGGAAGTTCTGCTTTTCTATTTAAATTTGAAGAAATCGTCTGCAAAATCACATCAAATGCTTGTAGAGACCTATGGTAACAGTTTTTTATCGGAAAAAACGTGCAGAGATTGGTTTCGTTGGTTCAAGGACGGCAATTTTGACCTGAGCGACAAGAAGCGTGAAAATCGGCCCAGGAAGGTTGAGGACCATCAATTGTAGGCTCTTGTGGACGAGG…
>Mrmar7_MZ489010 Melaphis rhois mariner transposon Mrmar7
TATCAGGCTGTATGTTTAAGCTTAAATCCGCTGTTTTCTCATAAATGGCGTTAGTGAGCGTATTAAGCTATCATGGACACGCCATACTATTTATAACAGTTCAACATTAATCAGTGCACATCATTAGCAATTTCATACAACAACGTACATTTTTCCTGTGGTAATCATGTCTAGTTTATTGCCAGACAAAGAGCATATGGGGGAAGTTCTGCTTATCTGTTTCAATTTGAAGAAATCGTCTGCCGAATCGCATAGAATGCTTGTAGAGGCCTATGGTGACAGTGCTTTATCGGAAACAACGTGCAGAAATTGGTTTCGTCGGTTTAAAGACGACAATTTTGACCTGAGCGACAAAAAGCGTGAAAATCGGTCCAGGAAGTTCGAGGGCCATCAATTGCA…
>Mrmar8_MZ489011 Melaphis rhois mariner transposon Mrmar8
TATCAGGTGTATAAGCTTAAATCCGCTGTTTGCTCATAAATGGCGTTAGTGAGCGTATTAAGCTTCCATGGACACGCCATACTATCTATAATAGTTTGAAATCAGCTATCAATATTAATCAATGCATATCATTAGCAATCTCATACAACAACGTACATTTTTCCTTTGGTAATCATATCTAGTTTTTTGCCAAACAAAGAGCATATGCGGGAAGTTCTGCTTTTCTGTTTCAATTTGAAGAAATCGTCTACCATCGAATGCTTATAGAGATTTATGGTGACAATGCTTTATCGGGAACAACGTGCAGAGATTGGTTTCGTCGGTTCAAAGACGGAAATTTTGACCTGAGCGTCAAGAAGCGTGAAAATTGGCTCAGGAAGGTTGAGGACCATCAATTGC…
>Mrmar9_MZ489012 Melaphis rhois mariner transposon Mrmar9
TAGGTGTACAAATAGAAATCCTCCATTTTCCAATAGATGGCGTCAGCAGTAAAATGCTGGTCAAAAATATTAGATCAGAAACGTCAAATGATAAGTTACGCATGTGTAACAACTCCTTATCATTACATTTGTGATTCTTTATCGGTGTCATATATTTTTTTGTGCGGGAAAATGTCTAAATTTGAACCGAATAAGCGTCATTTGCGGGAAGTTTTAGCTTTTTGCCTTCAATTCGAAAAAATCCGCGGCTGAGATGCGTCGAATGATTGTGGAAACTTATGGTGAGGATTCTATTTGAGAAAGAACGTGTCGCGAATGGTTTCAACGCTACAAAAGTGGTGATTTTGACGTGGAAGATAAGAAGCATCCCGGACTGGTGAAAAAGTTTGAAGACGCAGA…
>Mrmar10_MZ489013 Melaphis rhois mariner transposon Mrmar10
TACGTCGGTTGCCTTTTAAGTTTTGGGATGTAATTATACCTGTGGTACCACGTCAAATCTAATATTAGAACGGGATATTTGACGTGTTTGGTAGCATATGGTATTAGAGCTTTTTGCGTTGTGAGTGATATTAGTATGATTTACAGTGATTTGAAAAGCACGTCGGCAGAAAAATGGAATTAAATCGTAAACATTTCTGTCCAGTGATTTACTACGATTTTCGACGTGGATTAACTCAACAACAGTGTATCGATCAACTTGTTTCGACTTTTGGTGATGAAGCACTATTCCGGGCTACTATGTTTCACTGATTTTCTGAATTTAAACGTGGTCGTTGTTCGCTCAAGAATGAATTTCGTGAAGGTCGTCCAATATCGGTGGTTTTGCCAGAAAACATCG…
>Mrmar11_MZ489014 Melaphis rhois mariner transposon Mrmar11
TACTACTGTGGGCAAAAAATAGTAAGACTTTTTAATTTAAATTTCGCGCGGAAATCCATTCGTCGAAATATTTTTTTTCTACGTTGGTATGACTGTCAGTGACATCTGTGCCAATTATCACATCAAAATCATCATTAGTGTTTAGTATACGCTTGTCTTTCTGAAGTATAAGAAGTGCATTCGGCGATTTTTACAATGAGTGAAATTATTCAACAAAGAAGTTCCATTTTGTGTGCGGAATCAAATTTCTGGTGCTGAAACGTTCAGAATGTTGCAAAAGGCCTTCGGTGATAATTGTATGTCGCGAGCAAGTGTTTTTGATTGGTACAAATTGTTCAAAGAGGGTCGAGAACGCGTTGACGACGAACCACGTCCAGGACGGCCATCAACATCAACTGA…
>Mrmar12_MZ489015 Melaphis rhois mariner transposon Mrmar12
TACGTAGGTTGCCTTTTAAGTTTTGCGATGTAATTACACCTGTGGTACTACGTCAAATCTAATATTAGAACGGGATATTTGACGTGTTTGATAGCATATGTTATCAGAACGTTTTGTGATACCTGTGCAATTAGTGTGGTTTACAGTGACTTGAAAAGTACTGCCGAAAAATGGAATTAAATCGTGAAAATTTCCGTGCGATGATTTACTACGACATTCGACGTGGATTGACTCAACAATAGTATGTCGATCAACTTGTTTCAACTTTAGATGTTGAAGTAACACACCGGTCACCGTGTCTCGCTGGTTTTCTGAATTTAATCGTGATCGATTTAATCACTCAAGGATGAATTTCGTGAAGGTTGTCCAAAATCAGCGGTTTTACCAGAAAACATCGAT…
>Mrmar13_MZ489016 Melaphis rhois mariner transposon Mrmar13
TACGTAGGTTGCCTTTTAAGTTTTGCGATGTAATTACGCCTGTGTTACTACGTCAGATCTAATATTAGAACGGAATATTTGACGTGTTCGATAGCATATGTTATCAGAACGTTTTGCGATACGAGTGCTATTAGTGTGGTTTACAGTGACTTGAAAAATACATCTCGGCCGAAAAACGGAATTAAATCGTGAACATTTCCGTGCGATGATTTACTACGACTTTCGACGTGGATTAACTCAACAACAGTAGGTCGATCAACTTGTTTCGACTTCTGGTGATGAAGCACCACACCGGGCCGCCGTGTTCCGCTGGTTTTCTGAATTTAATCGTGGTCGTCGTTCGCTCAATGATGAATTTCGTGAAGGTCGTCCAAAATCGGTGGTTTCGCCAGAAAACAT…
>Mrmar14_MZ489017 Melaphis rhois mariner transposon Mrmar14
TACGTAGGTGGCCTTTTAAATTTTGCGATGTAATTACACCTGTGTTACTACGTCAAATCTAATATTATAACGGGATATTTGACGTGTTTGATAGCATATGTTATCAGAACGTTTTGCGATACGAGTGCTACTATTAATGCGGTTCACAGTGACTTGAAAAATACATCTCGGCCAAAAAATGGAATTAAATCGTGAACATTTCCGTGCGATGATTTACTACGACTTTCGACGTGGATTAACTCAACAACAGTGTGTCGAGATCAACTTGTTTCGACTATTGGTAATAAAGCACCACATCGGGCCACTGTGTTTCGCTGGTTTTCTGAATTCAATCGTGGTCGTCGTTCGCTCAAGGATGAATTTCGTGAAGGTCGTCCAAAATCGGTGGTTTTGCCAAAA…
>Mrmar15_MZ489018 Melaphis rhois mariner transposon Mrmar15
TACGTAGGTTGCTTTTTAAGTTTTGCGATGTAATTATACCTGTGGTAATAGGTCAAATCTAATATTAGAACAGGATATTTGACGTGTTTGTTAGCATATGTTATCAGAACGTTTTGCGATACGAGTGCTATTAGTGTGGTTTACAATGACTTAAAAAATACATCTCGGCCGAAAAATGGAATTAAATCATGAAAATTTCCGTGCGATGATTTACTACGACTTTCAACATTAACTCAACAACAGTGTGTCGATCAACTTGTTTCGACTTTTAGTGGTGAAGCACCACACCGGGCCACCGTGTTTCGCTGGTTTTCTGAATTTAATCGTGGTGGTCGTTCGCTCAAGTATGAATTTCGTGTAGGTCGTCCAAAATCGGTGGTTTTGCCAGAAAACATCGAT…
>Mrmar16_MZ489019 Melaphis rhois mariner transposon Mrmar16
TACGTAAGTTGCCTTTCAAGTTTTGCGATGTAATTACACCTGTTACTACGTCAAATCTAATATTAGAACGGGATATTTGACGTGCTTAATAGCATATGTTATCAGAACGTTTTGTGATACGAGTGCTATTAGTGTGGTTTACAGTGACTTGAAAAATACATCTCAGCCGAAAAATGGTATTAAATCGTGAACATTTCCGAGCGATGATTTACTACGACTTTCGACGTGGACTAACTCAACAACAGTGTGTCGATCAACTTGTTTCGACTTTTGGTGTTGAAGTAACACATCGGGTCACCGTGTTTCGCTGTTTTTTTGAATTTAATCGTGGTTATCGTTCACTCAAGGATTAATTTCGTGAAGGTCGTCCAAAATCGGTGGTTTTGCCAGAAAACATCG…
>Nimar1_MZ489020 Nurudea ibofushi mariner transposon Nimar1
TACCAGGTCTATAAACATGAAACCGGAATTTGCCTATAAATACCTCTAGCTATTAATGTAGTTATTCCTAAATCGCATAATTGACGTTATTTCCATGTTAACATTTGAAAAAAGATATTCAACTCATAACAATACAAGTTTCATACAACTGCGTATTTTATAATAGCATTGAACATGTTGAATTTTGTGCCCGTAAAATGGGATTTGCAAAGTGCATTAATTTTCTGTTACCATTTGAAAAAACTGTTTCAGAATCGCATCGAATGCTTGTCGAAGCTTACGATAAGCATACTCTTGGAAAATCACAGTGCTTTATGTGGTTTAAAAAATTCAAAATAGGCGATTTTGACGTGAGAAACGAAGAACGTTGAAGACCAACGAAAAAATTTGAAGACAGCG…
>Nimar2_MZ489021 Nurudea ibofushi mariner transposon Nimar2
TACCAGGTCTGTGAATATGAAACCGGAATTCCCCTATAAATACCTCTAGCTATCAATGTAGTTATTTCCAAACCGCATAATTGACGTATTTACATGTTTATATCTGACACAAGATATTCAACTCATAACAATACAAGTTTCATACAAATTCATAGTTTATAATAACATTGAACATGTTGAATTTTGTGCCCGGAAATTACGATTTGTGAATTTTGAAAAAACTGCTGCAGAATCGCATCGAATGCTTGTCGAAGTTTACAGTGAGCATGCTCTTGAAAAATCAAAGTGCTTTGAGTGGTTTAAAAAATTCAAAATAGGCGATTTTAACCAAAAACCGAAACCACCAAAAAAATTTGAAGACAGCGCATTGCAAAAATTGTTGAATGAAGATGACTCTTA…
>Nimar3_MZ489022 Nurudea ibofushi mariner transposon Nimar3
TACGAGGATCGGCTGTAAAGTCCCGGGGCTGACACAGAGATTGCGCTACTAGGTCAATTCTGCGCTAGTATCACATAGTACTATCTCTGACTACCCCGTGTTCGTAGTTTTAGGTCAGCATCTTGGTTAGTGTTTGATTGACAACATTTTAATCAAGATAATTTTGAAGTGTTCATGAAAATGGAAGATTTGGAATAACGGGCGGTCATAAAATACTTCCATTTAAAGGGTTTAACGCCAAAACAAATCAAAGAAGAAATGGATAACACACTAAAAGACTCGGCTCCATCATATTCCATGGTGAAAAGGAGGGTATCAGAATTGAAAATGGGACCTATAAGCATAAGTGATGAGTCTCGATCCGGACGTCATGTGGAAGTGATAACTCCTGAAATGATT…
>Nimar4_MZ489023 Nurudea ibofushi mariner transposon Nimar4
ATTGGTGATCGCGCGATTGGAGTGGACTGGAATGGATAATGGGAGAGGACGGTCGCCAGTGGTCTCCGACTATCCGGCGAGCGATAACGTGTTTTTACGTCGTACTAGTTTTCATCTCCCGTTCAAGCCACAATGCAGCGTTCGATAGAGCAAAGATTTGCCATCAAGTTTTGTGTGAAACTTGGCCAGTCCCCAGTGAAAACTTTTCGTAAAATAAAGACGGCATTTGGTGATGATTCTTTCGTCATTCTTTCGTCAACAAACGTCAAGTCTTCCGGTGGCACAAGGCCTTTTTAGAATGTCGTGAAAAGGTCAGCGATGAAGTCCACGTCGGATGGACATTAACGACCACCATCGATGAAAATGTGGTGTATGTGAGAGAAATTTTGAACACAGACT…
>Nimar5_MZ489024 Nurudea ibofushi mariner transposon Nimar5
TATACAGAGTTTGTACGAAAAGTAATGTCAGTGATTAATTTTAAATAATATTTGTCATTGTACGATTAGATTAGATTGGAATTGATAATGGGAGAAGTCAGGTATGCGACCACACAGTCGCCAGTGGTCTCCGACTATCTGGCGAGCGATAATATGTTTTTCCGGCGTATTAGTTTTCGTCTCCCGTGCAAGCCACAATACAGCGTTCAATAGAGCAAAGATTTGCCATCAAGTTTTGTGTGAAACTTGGCAAGTCCCCAGTGAAAACTTTTTGTATGATAAAGACGGCATTTGGTGATGATTCTTTATCGGAACGTCAAGTCTTCCGGTGGCACAAGGCCTTTTTAGAAGGCCGTGAAGAGGTCAGCGATGAAGTCCGCGTCGGATGGCCATTAACGA…
>Nimar6_MZ489025 Nurudea ibofushi mariner transposon Nimar6
TATACAGGGTTTGTCCGAAAAGTAATGTCAGTGATTTAGTTTTAAAAAACTATTCGTCGTTGCATGATTTGATTAGATTAGAATTGATAATGGGAGAAATCAGGCATACGACCACACAGTCGCCAGTGGTCTCCGACTATCCGGCGAACGATAACGTGTTTTTCCGTCGTACTAGTTTTCGTCTCCCGTGCAAGCCACAATGCAGCGTTCGATAAAGCAAAGATTTGTGTGAAATTTTATTCAAATTTTATTCAAATTTCTATCAAATTTTGTGTGAAACTTGGCAAGTCCACAGTGAAAATTTTTCGTATGATAAAGACGGCATTTGGTGATGATTCTTTATCAAAACGTCAAGTCTTTTGGTAGCACAAGGCGTTTTTAGAAGGCCGTGAAGAGATC…
>Nimar7_MZ489026 Nurudea ibofushi mariner transposon Nimar7
TACAGGGTTTGTCCGAAAAGTAATGTCAGTGATTTAATTTTAAATATCTATTCGTCATTGCGTGATTAGATTAGATTGGAATTGATAACGGGAGAAGTCAGGTATACGACCACGCAGTCGCCAGTGGTCTCCGATTATCTGGCAAACGATAACGTGTTTTTCCGTCGTACTAGTTTTCGTCTCCCGTGCAAGCCACAATGCAACGTTCAAAAGAGCAAAGATTTGTCATCAAGTTTTGTGTGAAACTTGGCAAGTCCTCTGTAAAAACTTTTTGTATGATAAAGACAGCATTTGGTGATGATTCTTTATCGGAACGTCAAGTTTTCCGGTGGTACAGGGCCTTTTTAAAAGGCCGTGAGAGGTCAGCGATGAAGTCCGCGTCGGACGGCCATTAACGAC…
>Nimar8_MZ489027 Nurudea ibofushi mariner transposon Nimar8
TACACAGGGTTTGTCTGAAAAGTAATGTAAATGATTTAATTTTAAATAACTATTCGTCGTTGCGCGATTAGATTAGATTGGAATTGATAATGGGAGAAGTCAGGTATACGACCACACAGACGTCAGTGATCTGCGACTATCCGGCGAGTAATAACGTGTTTTTCTGTCGTACTAGTTTTCGTCTCTCGTCCAAGCTACAATGCAGCGTTCGATAGACCAAAAATTTGCCATCATGTTTTGTGTGAAACTTGGCAAGTCCACAGTGAAAACTTTTTGTATGATAAAGACGGCATTTGGTAATAATTCTTTATTGGAACATCAAATTTTCCAGTGGCACAAGGCCATTTTAAAAGGCCGTGAAGAGGTCAGCGATGTAGTCCGCGCCATTAACGACCACCA…
>Nimar9_MZ489028 Nurudea ibofushi mariner transposon Nimar9
TATACGTAGGTTGCCTTTTAAGTTTTGCAATAAAATTACACTTGTGTTACTACGTCAAATCTAATATTAAAATACGATATTTGACGTATTTGTTAGCATATGTTAAAAGAATGTTTTTTAATACAAGTGCTATTAGTGTGGTTTACAGTGACTTGAAATATACATATCGGCCGAAAAATGGATTTAAATCGTGAAAATTTCCTTGTGAAGATTTACTATGACTTTCGACGTGGATTAATTCAACAACAATATGTCGATCAACTTGTTTCGACTTTTGATGGTGAAGCATCTAAGCACTAAGCCATGATGTTTCGCAGGTTTTCTGAATTTAAACTTGGTCGTCGTTCGCTCAAGGATGAATTTCATGAAGGTCATTAAAAATCGGTGGTTTTACCGGAA…
>Nimar10_MZ489029 Nurudea ibofushi mariner transposon Nimar10
TACGTTGGTTGCCTTTTAAATTTTCCGATAAGATTACACCCGTCTTATCACATAGAATCTAATATTAGGACGTGATAATTCACGTGTTTAATAGCATACGCTCTCAGTACATTTTTCGATACGAGTGCTGTTGTGTGATTTACAGTGACTTAAAATTAAAAAATTAAACTTGGCCAAAAAATGGAATTAAATCGTGAAAATGTCCGTGCCATGATTTACTACGATTTTTGACGTGGATTAACTCAACAACAGAGTAGTGATCAACTTGTTTCAACTTTTGGTGATGAAGCACCACACCGGGCCACCGTATTTCGCTGGTTTGCTGAATTTAATCGTGGTCATCGTTCGCTCAAGGATGAATTTCGTGAAGGTCGTCCAAAATCGGTGGTTTTGGCAGAA…
>Nimar11_MZ489030 Nurudea ibofushi mariner transposon Nimar11
TACGTAGGTCGCTTTTTAAATTTTGCGATAAGATTACACCCGTCTTACCACATAAAATCTAATATTAGGACATGAGAATTCACGTATTTAATAGCATACACTGTCAGTACATTTTGCGATACGAGTGCTGTTGTGTGATTAACAGTTACTTGAAAAATTAAACTCGGTCAAAAAATGGAATTAAATCGTGAAAATGACCGTGTCATGATTTACTACGATTTTCGACATGGATTAACTCAACAACAGAGTACTGATCAACCTGTTTCAACTTTTGGTGATAAAACACCACACAGGGCCACCGTATTTCGTTGGTTTCCTGAATTTAATCGTGGTCGTTGTTCGCTCAAGGATGAATTTCGTGAAAGTCGTCCAAAATTGATGGTTTTGCCAGAAAACATT…
>Nimar12_MZ489031 Nurudea ibofushi mariner transposon Nimar12
TACGTAGGTCGCATTTTAATTTTTGCGATAAGATTACACCCATTTTACCACATAAAATCTAATATTAGGACGTGATAATTCACGTGTTTAATAGCATACGCTGTCAGTACATTTTGCGATACGAGTGCTGTTGTGTGATTTACAGTGACTTGAAAAATTAAACTTGGTCAAAAAATGGTATTAAATCGTGAAAATGTCCGTGCCATGATTTACTACGATTTTCGACGTGGATTAACTCAATAACAGAGTACTGATCAACTTGTTTTAACTTTTGTTGATGAAGCACTACAAAGGGCCACCGTATTTCACTGGTTTGCTGAATTGAATTGTGGTCGTCGTTCGCTCAAGGATGAATTTCGTGAAGGTCGTCCAAAATCGGTGGTTTTGCCAGAAAACATT…
>Nimar13_MZ489032 Nurudea ibofushi mariner transposon Nimar13
TAGGTGTACAACTTTGCTTCCGTCGTTTTCCAATAGATGTCTCTAGAGGTAAACGCTGGTCGATATAAATCGATTAAATCGTTTTATATCGATCTTGGACATCTGTCAACATTAATCTAACAAAACATTTGTGGATATCTGTTTGCATCCCAAACTTATTCTCAACTGAAAATGTCAGTTTTTGATCCGAAATCTCGACATTTGCGGGAAATTTTGCTTTTCTTTTTTAATTCCAAGAAAAGTGCGGCTGAAGCTCATCGAATGCTTTCGGATACGTACGGTGAGGCTGTTGTCAGTGAAAGAACATGTCGAGAATGGTTTCAACGTTTTAAGAATGGTGATTATGACGTCGAAGACCGGCATGGTGGTGGAAGGAAGAAGATTTTCGAAGATGCTGAA…
>Nimar14_MZ489033 Nurudea ibofushi mariner transposon Nimar14
TACGAGGATCGGCTGTAAAGTCCCGGGGCTGACACAGATTGCGCTACTAGGTCAATTCTGCGCTAGTATCACATAGTACTATCTCTGACTACCCCGTGTTCGTAGTTTTAGGTCAGCATCTTGGTTAGTGTTTGATTGACAACATTTTAATCAAGATAATTTTGAAGTGTTCATGAAAATGGAAGATTTGGAAAACGGGCGGTCATAAAATACTTCCATTTAAAGGGTTTAACGCCAAAACAAATCAAAGAAGAAATGGATAACACACTAAAAGACTCGGCTCCATCATATTCCATGGTGAAAAGGAGGGTATCAGAATTGAAAATGGGACCTATAAGCATAAGTGATGAGTCTCGATCCGGACGTCATGTGGAAGTGATAACTCCTGAAATGATTGGA…
>Nimar15_MZ489034 Nurudea ibofushi mariner transposon Nimar15
TACGAGGGTCGGCTGAAAAGTACCGGGCCTGACACAGATGGGGCCACTAGGTCAATTCTGCGCTAATATCACATAGTACTATCTCTAAGTACCTCGTGTTCGTAGTTTTGGGTCAGTATCTTGGTTAATGTTTGACTGACAACATTTTAGTCAAGATAATTTTGGGGTTTTCATGAAAACGGAAGATTTTGAAAACCGGCGGTCATCAAATACTTCCATTTAAGGGTTTAACGCCAAAACAAATCAAAGAGGAAATGGTTAACACACTCCAAAACTCTGCCCCATCATAATCCATGGTGAAATGGTGGGTGTCAGAGTTTAAAATGGAACGTACGAGCACCTCGCTCCGGACGCCCCGTGGAAGTGACAACTTCTGAAATGATTGAAAAAATCCATCAA…
>Nimar16_MZ489035 Nurudea ibofushi mariner transposon Nimar16
TATACGAGGGTCGGCTGAAAAGTCCCGGGACTGACACAGATGGCGCCACTAGGTCAATTCTGCGCTAGTATCACATAGTACTATCTCTAAGTACCTCGTGTTCGTAGTTTTGGGTCAGTATCTTGGTTTATGTTCGATTGACAGCATTTTAACCAAGATAATTTTGAAGTATTCTTGAAAATGGAAGATTTCGAAAATGGGCGGTCATCAAATACTTCCATTTAAAGGGTTTAACGCCAAAACAAATTAAGGAAGAAATGGATAACACACTCCAAGACTCTGCCCCATCATATTCCATGGTGAAAAGATGGGTGTCAGAATTTAAAATGGGACGTACAAGCACAAGTGATGAGCCTCGATCCGGACGCCCTGTGGAAGTGACAACTCCTGAAATGATTG…
>Scmar1_MZ489036 Schlechtendalia chinensis mariner transposon Scmar1
TACAGGGTTTGTCCGAAAAGTAATGTCAGTGATTTAATTTTGAATAACTGTTCGTCGTTGCGCGATTAGATTAGGTTGGAATCAATAATCAGAGAAGTCAGGTACACGACCACGCGGTCGCCAGTGGTCTCCGACCATCCGACGAGCGATAACGGGTTTTTCCGTCGTAGTGGTTTTTGTCTCCCGTGCAAGCCAACAATGCAGCGTTCGATAGAACAATGATTTGCCATCAAGTTTTGTGTAAAACTTGGCAAGTCCCCGGTGAAAACTTTTCGTATGACAGAGAAGACGGCATTTGGTGATGATTCTTTATCGGAACGTCAAGTCTTCCGGTGGCACAAGGTGTTTTTAGAAGGCAGTGAAGAGGTCAGCGATGAAGTCCGCGTCGGACGGCCACTA…
>Scmar2_MZ489037 Schlechtendalia chinensis mariner transposon Scmar2
TACAGGGTTTGTCCGAAAAGTAATGTCAGTGATTTAATTTTAAATAACTATTCGTCGTTGCGTGATTAGATTAGATTGGAATTGATAACGGGAGAAGTCAGGTATACGACCACGCAGTCGCCAGTGGTCTCCGATTATCTGGCAAACGATAACGTGTTTTTCCGTCGTACTAGTTTTCGTCTCCCGTGCAAGCCACAATGCAACGTTCAAAAGAGCAAAGATTTGTCATCAAGTTTTGTGTGAAACTTGGCAAGTCCTCAGTAAAAACTTTTTGTATGATAAAGACAGCATTTGGTGATGATTCTTTATCGGAACGTCAAGTTTTCCGGTGGTACAGGGCCTTTTTAAAAGGCCGTGAGAGGTCAGCGATGAAGTCCACGTCGGACGGCCATTAACGAC…
>Scmar3_MZ489038 Schlechtendalia chinensis mariner transposon Scmar3
GAAACTAATGCGCATGATTTTATTGTGTCGCGACTATCTGTCGCAACTTGTTCAGACTGGTCGTATAATGTAGTGGGATATCTGTCCTTCCAAACGCACCCAGTCTTGGTTAGCTCCGAGCAGTAGGAGCGATAAAACGTGTTTTCATACAAAGTTTGTTTTTCGATTGTGTCACGGCGCGATGGAGCGTTTGCTGGAGCAGCGGTACGCGATCAAATTTTGTGTGCGGCTTGGGAAGAATGCAACGGAAACTTATCAAATGCTTCAAGAGGCCTTTAAGGAGGAATGCATTTTGAGATCTCAATGCGGAAGGTGGCATAAGGTCTTCAAGGAGGGCCGGGAGGAGGTCAGCGACGAGCCCCGTCTGGACGCCCAACAACAGCCCGAACCGATGTAAAC…
>Scmar4_MZ489039 Schlechtendalia chinensis mariner transposon Scmar4
TACAGGGTATGTCCGGAAAGTAATGTCAGTGATTTTTTTTTTCGCGCGGCTACACATCGGAGCATGTTTGGACCGGTTGAGAATGGTAGTGGAGGAAGTCAGCTAACAAACGCTGGGTCGCACAGTTTACTCCGGTCATCTGGAGAGTAATGACAGGCGTTCCCGTTAAAGTTATTTTGTGACCCCGTGCAAGTCAAAATGCAGCGCTCGGTCGAACAAGGGATGGCGATCAAGTTTTGCGTTAAACTTGGCAAAACCACGGTGGAAACTGTTCCAATGATCAAGAGAGCTTTTAAAGAAGATGCCTTATTAGATCGACAAAGTGTTTCGGAGGCACAAAGCCTTTTTGGAAGGCCGGGAAGAGGTCGACGACGAAGCCCGCGCCGGACGGCCATTGAC…
>Scmar5_MZ489040 Schlechtendalia chinensis mariner transposon Scmar5
TACAGGGTATGTCCGGAAAGTAATGTCAGTGATTTTTTTTTTCGTGTGGCTACGCGTCGGAGCATATTCGGACCGGTTGAGAATGGTAGTGGGGGAAGTCAGCTAACGAACGCTGGATCGCACAGTCTACTCCGGTCATCTGGTGAGTAATGACAGGCGTTCTCGTGAAAGTTGTTTTGTGACCCCGTGCATGTCAAAATGCAACGCTCGGTCGAACAACGAATGGCGAACAAGTTTTGCGTTAAACTTGGCAAGACCGCGGCGAAAACTGTTCCAATGATCAAGAGAGCTTTTAAAGAAGGTGCCTTATCAGATCGACAAGTGTTTCGGTGGCACAAGGCCTTTTTGGAAGGCCGGGAAAAAGTCAACGACGAAGCCTGTGCCGGACGGCCATCGACG…
>Scmar6_MZ489041 Schlechtendalia chinensis mariner transposon Scmar6
GAGCGCGCGCGGACCGGTTGGGAATGGTATCGGGGGAAGTCAGCTAACGAACGCTGAGTTGCTCAGTCTTCTCCGGTCATCTGGAGAGTGAGGACAGGTGTTTCCGCGGAAGTTGTTTTGTGACCTTGTACAAGTCAAAATGCAGCGCTTGGTAGAGCAAAGGATGGCGATCAAGTTTTGCGTCAAACTTGGCAAGACCGCGGCGGAAACTATTCAAATGATCAAGACAGCCTTTTAATGAAGATGCTATGTCAGATCGGCAAGTGTTCCGGTGGCACAAGGCCTTTTCTGAAGGCCGACAAGAGGTCAACAACGAAGCCCGCGCCGGATGACCATCAAACGAGTACCACGGACGACAATGTGACGCGAGTGAAATAATTTTTAAACACAGACCGACGA…
>Scmar7_MZ489042 Schlechtendalia chinensis mariner transposon Scmar7
TGCAAGCCACAATGCAGCGTTCGATCGAGCAAAGATTTGCCATCAAGTTTTGTGTGAAACTTGGCAAGTCCCCAGTGAAAACTTTTCGTATGATAAAGACGGCATTTGGTGATGATTCTTTATCGGAACGTCAGGTCTTCCGGTGGCACAAGGCCTTTTTAGAGGGCCGTGAAGAGGTCAGCGATGAAGTCCGCGTCGGACGGCCATTAACGACCACTATCAACGAAACCGTGGTGCGTGTGAGAGAACTTTTGAACACAGACCGTCGGTTGAGTGTTCGTTTAGTGTCACAGACATTAAACATCCCAAAAAGTACCGTTCACGAGATTGTAATGAACAATTTGCAGATGCAAAAAGTGTGGGTGAAACTGGTACCCAAAGTGTTAACGGACAACCAAA…
>Scmar8_MZ489043 Schlechtendalia chinensis mariner transposon Scmar8
TACCAGGTCTATAAACATGAAACCGGAATTTGCCTATAAATACCTCTAGCTATTAATGTAGTTATTCCTAAATCGCATAATTGACGTTATTTCCATGTTAACATTTGAAAAAAGATATTCAACTCATAACAATACAAGTTTCATACAACTGCGTATTTTATAATAGCATTGAACATGTTGAATTTTGTGCCCGTAAAATGGGATTTGCAAAGTGCATTAATTTTCTGTTACCATTTGAAAAAACTGTTTCAGAATCGCATCGAATGCTTGTCGAAGCTTACGATAAGCATACTCTTGGAAAATCACAGTGCTTTATGTGGTTTAAAAAATTCAAAATAGGCGATTTTGACGTGAGAAACGAAGAACGTTGAAGACCAACGAAAAAATTTGAAGACAGCG…
>Scmar9_MZ489044 Schlechtendalia chinensis mariner transposon Scmar9
TACCAGGTCTGTGAATATGAAACCGGAATTCCCCTATAAATACCTCTAGCTATCAATGTAGTTATTTCCAAACCGCATAATTGACGTATTTACATGTTTATATCTGACACAAGATATTCAACTCATAACAATACAAGTTTCATACAAATTCATAGTTTATAATAACATTGAACATGTTGAATTTTGTGCCCGGAAATTACGATTTGCGAATTTCGAAAAAACTGCTGCAGAATCGCATCGAATGCTTGTCGAAGTTTACAGTGAGCATGCTCTTGAAAAATCAAAGTGCTTTGAGTGGTTTAAAAAATTCAAAATAGGCGATTTTAACCAAAAACCGAAACCACCAAAAAAATTTGAAGACAGCGCATTGCAAAAATTGTTGAATGAAGATGACTCTTA…
>Scmar10_MZ489045 Schlechtendalia chinensis mariner transposon Scmar10
CAAAATATTGATTAGTGCTTGAGATACGCTTTGTTTTATTAAGTGCTGAAAGTGAATTCTGCGATTTTGACTATGTCTAAACTTATTGAACAAAGAAGTTGCATCAAATTTTGTTTCCGGAATGGAATTTTGGCTGCGGAAACGTTGAGTATGCTGCAGAAAACCTTTGGGGATCAGACTCTATCTTCGAAGAATGTCAAAAAGTGGTACAACGAGTTCAAGACCGGCCGCGGGAGTATTGAGAAGAATGTGGTGTCAAATCGGCCAAGAACATCGACTGATGAACATCATGTTAAGCAAGTCCAAGAAATGGTGCTTGAAAATCGTCGATTGACTATTAGAGACATCGCTGATAATTTGGGCATATCATTTGGATCGGTGCAGGCGATTTTGAGTGAT…
>Scmar11_MZ489046 Schlechtendalia chinensis mariner transposon Scmar11
TAGGTGTACAACTTTGCTTCCGCCGTTTTCCAATAGATGTCTCTAGAGGTAAACGCTGGTCGATATAAATCGATTAAATCGTTTTATATCGATCTTGGACATCTGTCAACATTAATCTAACAAAACATTTGTGGATATCTGTTTGCATCCCAAACTTATTCTCAACTGAAAATGTCAGTTTTTGATCCGAAATCTCGACATTTGCGGGAAATTTTGCTTTTCTTTTTTAATTCCAAGAAAAGTGCGGCTGAAGCTCATCGAATGCTTTCGGATACGTACGGTGAGGCTGTTGTCAGTGAAAGAACATGTCGAGAATGGTTTCAACGTTTTAAGAATGGTGATTATGACGTCGAAGACCGGCATGGTGGTGGAAGGAAGAAGATTTTCGAAGATGCTGAA…
>Scmar12_MZ489047 Schlechtendalia chinensis mariner transposon Scmar12
TAGGTGTACAACTTTGCTTCCGCCGTTTTCCAATAGATGTCTCTAGAGGTAAACGCTGGTCGATATAAATCAATTAAATCGTTTTATATGGATCTTGGAAATCTGTCAACATTAACCTAACAAAACATTTGTGGATATCTGTTTGCATCCCAAACTTATTCTCAACTGAAAATGTCAGTTTTTGATCCGAAATCTCGACATTTGCGGGAAATTTTGCTTTTCTTTTTAATTCCAAGAAAAGTGCGGCTGAAGCTCATCGAATGCTTTCGGATACGTACGGTGAGGCTGTTGTCAGTGAAAGAACATGTCGAGAATGGTTTCAACGTTTTATGAATGGTGATTATGACGTCGAAGACCGGCATGGTGGTGGAAGGAAGAAGATTTTCGAAGATGCTGAAT…
>Scmar13_MZ489048 Schlechtendalia chinensis mariner transposon Scmar13
TACCAGGTCTATAAACATGAAACCGGAATTTGCCTATAAATACCTCTAGCTATTAATGTAGTTATTCCTAAATCGCATAATTGACGTTATTTCCATGTTAACATTTGAAAAAAGATATTCAACTCATAACAATACAAGTTTCATACAACTGCGTATTTTATAATAGCATTGAACATGTTGAATTTTGTGTCCGTAAAATGGGATTTGCAAAGTGCATTAATTTTCTGTTACCATTTGAAAAAACTGTTTCAGAATCGCATCGAATGCTTGTCGAAGCTTACGATAAGCATACTCTTGGAAAATCACAGTGCTTTATGTGGTTTAAAAAATTCAAAATAGGCGATTTTGACGTGAGAAACGAAGAACGTTGAAGACCAACGAAAAAATTTGAAGACAGCG…
>Scmar14_MZ489049 Schlechtendalia chinensis mariner transposon Scmar14
TACAGGGTTTGTCCGAAAAAATAATGTCAGTGATTTAATTTTAAATAACTGTTTGTCGTTACGCGATTAGATTAGGTTTGAATTGATAGTAGAAGTCAGGTATACAACCACGCAGTTGCCAGTGGTCTCCGACTATCCGGCGAGCGATAACGTGTTTTTTCATTGTACTAGTTTTCGTCTACCGTGCAAGCTACAATGCAACTTTCGATAGAGCAAAGATCTGCCATCAAGTTTTGTGTGAAACTTGGCAAGTCCTCAGTGAAAACTTTTCATATGATAAAGATGGCATTTAGTGATGATTCTTTATCGGAACGTCAAGTCTTCCGGTGGCACAAGGTCTTTTTAGAAGGCCGTGAAGGGGTCAGCAATGAAGTTCGCGTCCGACGGCTATTAACGACC…
>Scmar15_MZ489050 Schlechtendalia chinensis mariner transposon Scmar15
TATACGAGGGTCGGCTGAAAAGTCCCGGGCCTGACACAGAGATTGAGCCACTAGGTCAATTCTGCACTAGTATCACATAGTACTATCTCTAACAACCTCGTGTTCGTAGTTTTAGGTCAGTATCTTGGTTAGTGTTTGATTGACAGCAATTTAAACAAGATAATTTTGAAGTGTTCATGAAAATGGAAGATTTAGAAATACGGGCGGTCATCAAATACTTCCATATATAGGGTTTAACGCCAAAACAAATCAAGGAAGAAATGGATAACACACTCCAAGACTCGGCTCCATCATATTCCATGGTGAAAAGGTGCGTATCACAATTTAAAATGGGACGTACAAGCATTAGTGATGAGCCTGGATCCGGACGTCCTGTGGAAGTGACAACTCCTGAAATGA…
>Scmar16_MZ489051 Schlechtendalia chinensis mariner transposon Scmar16
TACGAGAGTCGGCTGAAATGTCCCGGGCCTGACACAAATGGCGTCAGTAGGTCAATTCTACGCTTTTATCAGATAGTACTATCTCTAACTAGCTTATATTCGTAGTTTTAGGTAAGTAATTTGGTGATTGTTCAATTTACAGCATTTTAATCAAGATAATTTTAAAGTTTTCATGAAAATGGAAAATTTGGAAAACAGACGGTCATCAAAATAATTCCATTTAAAGTGTTTAACGTCAAAACAAATCAAGAAAAAAATGGATAACACACTCCACGACTCTGCTCCATTATATTCCATGGTGAAAAGTTTGGTGTCAGAGCTTAAAATGGGACGTACGAGCACAAGTGATGAGCCTCACTCTGGACGCCCTGTGGAAGTGACAATTCCTGAAATTATTGA…
>Scmar17_MZ489052 Schlechtendalia chinensis mariner transposon Scmar17
TATATGAGGATCGGTTGAAAAATCCCGGGCCTGACACAGAGATTCTATGCTGTTATATAGTGCTATCTCTAACTAGCTTATATTCATAGTTTTAGACCAGTAGTTTGACGAGTGTTTGATTCACAGCATTTTAATCAAACTAATTTTGGAGTTTTCATGAAAATGGAAGATTTAGAAAAACGGACGGTTATCAAATACTTCCATTTAAAGGGTTTAACGCCAAAACAAATCAAGGAGGAAATTGATAGCACACTCCAAGACTTTGTCCCATCATATTCCATGGTGAAAAGGTGGGTGTCAGAGTTTAAAATAAAACGTACGAGCACAAGTGATGAGCCTCGCTCAGGACTCCCTGTGGAAGTTACAACTCCTAAAATGATTGAAAAAATCCATCAAATC…
>Scmar18_MZ489053 Schlechtendalia chinensis mariner transposon Scmar18
TATACGAGGGTCGGCTGAAAAGTCCCGGGCCTGACACAGAGATTGAGCCACTAGGTCAATTCTGCACTAGTATCACATAGTACTATCTCTAACTACCTCGTGTTCGTAGTTTTAGGTCAGTATCTTGGTTAGTGTTTGATTGACAGAATTTTAATCAAGATAATTTTGAAGTGTTCATGAAAATGGAAGATTTGGAAAAACGGGCGGTCATCAAATTCTTCCATTTAAAGGGTTTAACACCAAAACAAATCAAGGAAGAAATGGATAATACACTCCAAGACTCGGTTCCATCATATTCCATGGTGAAAAGGTGGGTATCAGAATTTAAAATGGGACGTATAAGCATAAGTGATGAGCCATGATCCGAACGCCCTGTGGAAGTGATAACTTCTGAAATTA…
>Scmar19_MZ489054 Schlechtendalia chinensis mariner transposon Scmar19
TACGAGGGTCGGCTGAAAAGTCTCGGGCCTGACGCAGAAATTGCGCCACTAGGTCAATTCTGCACTAGTATCACATAGTAATATCTCTAACTACCTCGTGTTCGTAGTTTTAGGTTAGTATCTTGGTTAGTTTTTGATTAACAACATTTAAATCAAGATAATTTTGAAGTGTTCATGAAAATGGAAGATTTGGAAAAACGGGCGGTCATCAAATACTTCCATTTAAAGGGTTTAACGCCAAAACAAATCAAGGAAGAAATGGAAAACATACTCCAAGACTCGGCTCCATCATATTCCATGGTGAAAAGGTAGGTATCAGAATTTAAAATGGGACGTACAAGCATAAGTGATGAGCCTCGATCCGGACGTCCTGTGGAAGTGACAACTCCTGAAATGATT…
>Scmar20_MZ489055 Schlechtendalia chinensis mariner transposon Scmar20
TACGTAGGTCGCCTTTTAAATTTTGCGATAAGATTACACCCGTCTTACCACATACAATCTAATATTAGGACGTGATAATTCACGTGTTTAATAGCATACGCTGTCAGTAGATTTTGCGATATGAGTGCTGTTGTGTGATTAACAGTGAGTTGAAAAATTAAACTCGGTCAAAAAATGGAATTAAATCATGAAAATGTCCGTGCCATGATTTACTACGATTTTCGACGTGAATTAACTCAACAACAGAGTACTGATCAACTTGTTTCAACTTTTGTTGATGAAGCTCCACACCGGGCCACCGTATTTCGCTAGTTTGTTGAATTTAATTGTGGTCGTCGTTCGCTCATTCGAATGAATTTCGTGAAGGTCGTCCAAAATCGGTGGTTTTGCCAGAAAACA…
>Scmar21_MZ489056 Schlechtendalia chinensis mariner transposon Scmar21
TACGTAGGTTGCTTTTTAAGTTTTGCAATGTAATTACACCTGTTTTACTACGTCAAATCTAATATTAGAATGGGATATTTGACATGTTTGTTAGTATATGTTATCAGAATGTTTTTCGATACGAGTGCTATTAATGAGGTTTAGAGTGATTTGAAAAATACATATCAGCCGAAAAATGAAATAAAATCATGAAAATTTCCGTACGATGATTTTCGACGTAGATTAACTCAATAACAGCGTGTTGTTCAACTTGTTTCGATTTTGGTGATGAAGCACCACACTGGGCTACCGTGTTTAGCTGGTTTTCTGAATTTAATCGTGGTTGTCGTTCGCTCAAGGATAAATTTCGTGAAGGTCATCCAAAATCGGTGGTTTTACCAGAAAACATCGTTGCTGTTC…
>Scmar22_MZ489057 Schlechtendalia chinensis mariner transposon Scmar22
TACGTTGGTTGCCTTTTAAATTTTCCGATAAGATTACACCCGTCTTATCACATAGAATCTAATATTAGGACGTGATAATTCACGTGTTTAATAGCATACGCTCTCAGTACATTTTGCGATACGAGTGCTGTTGTGTGATTTACAGTGACTTGAAAAATTAAACTTGGTCAAAAAATGGTATTAAATCGTGAAAATGTCCGTGCCATGATTTACTACGATTTTCGACGTGGATTAACTCAATAACAGAGTACTGATCAACTTGTTTTAACTTTTGTTGATGAAGCACCACAAAGGGCAACCGTATTTCGCTAGTTTGCTGAATTTAATCGTGGTCGTCCTTCGCTCAAGGATGAATTTCGTGAAGGTCGTCCAAAATCGGTGGTTTTGGCAGAAAACATT…
>Scmar23_MZ489058 Schlechtendalia chinensis mariner transposon Scmar23
TACGTAGGTCGACTTTTAAATTTTGCGATAAGATTACACCTGTCTTACCACATAAAATCGAATATTAGGACGTGATAATTCACGTGTTTAATAGCATACGCTATCAGCACATTTTGCGATACGAGTTTTGTTATGTGATTTACAGTGACTTCAAAAATTAAACTCGGTCAAATAATGGAATTAAATCGTGAAAATTTCCGTGCCATGATTTACTACGATTTTCGACGTGGATTAACTCAACAACAGAGTACTGATCAATTTGTTTCAACTTTTAGTGATGAAGCACCACACAGGGCCACCTTATTTCGCTGGTTTGGTGAATTTAATCGTGGTCGTCGTTCGCTCAAGGATGAATTTTGTGAAGGTCATCAAAAATCTGTGGTTTTGCCAGAAAACATT…
>Scmar24_MZ489059 Schlechtendalia chinensis mariner transposon Scmar24
TACGTAGGTCGCCTTTTAAATGTTGAGATAAGATTACACCCGTCTTACCACATAAAATCTAATATAAGGACGTAATAATTCACGCGTTTAATAGCATACGCTGTCAGCACATTTTGCTGTTGTTTGATTTACAGTGACTTGAAAAATTAAACTCTGTCAAAAAATGGAATTAAATCGTGAAAATGTCCGTGCCATGATTCACTACGATTTTCGACATGGATTAACTCAAAAACAGAGTACTGATCAACCTGTTTCAAATTTTGGTGATGAAGCACCACACAAGGCCACCGTATTTCGCTGGTTTACTGAATTTAATCGTGGTCGTCGTTTGCTAAGGATGAATTCTGCGAAGGTCTTCCAAAATCGATGGTTTTGCCAGAAAACATTGGTGCTGTACGT…
>Scmar25_MZ489060 Schlechtendalia chinensis mariner transposon Scmar25
TACGTAGGTCGCCTTTTAAATTTTGCGATAAGATTACACCCGTCTTACCACATAAAATCTAATATTAGGACGTGATAATTCACGTGTTTAATAGCATACGCTGTCAGTACATTTTGCGATACGAATACTGTTGTGTGATTTACAGTGACTTGAAAAATTAAACTAGGTCAAAAAATTGAATTAAATCGTGAAAATGTCCGTGTTATGATTTACTACGATTTTCGACGTGGATTAACTCAACAGCAGAGTACTGATCAACTTTTTTCAACTTTTGGTGATGAAGCACCACACCGGGCCACCGTATTTCGCTGATTTACTGAATTTAGTCGTGGTCGTCGTTCGCTCAAGGATAAATTTCGTGAAGGTCGTCCAAAATCGGTGGTTTAACCAAAAAACATC…
>Scmar26_MZ489061 Schlechtendalia chinensis mariner transposon Scmar26
TACGTAGGTTTTAAGTTTTAAGTTTTAAATACCTGTGTCACTTTGTCAAATCTAATTTTAGAATGGAATTTTTGACGTGTTTGATAGCATATGTTATCAGAATGTTTTGTGGTACGAGTGCTATTAGTGTAGTTTACATTGACTTGAAAAATATGTAAATCTCTGCAGAAAAATGGAATTAATTAGTGAAAATTTCCATGCGATGATTTACTACGATTTTCCACATGGATTAATTCAACAACTGTATGTCGATCAACTTGTTTCGACTTTTAGGGATAGAATATCACACCGTGTTTCGTTGGTTTTCTGAATTGAATTGTGGTCGTCGTTTGTTCAAGGACAAATTTCGTGAAGGTCGTCCAAAATCGGTGGTTTTTCCAGAAAACATCAATGCTGTAA…
>Scmar27_MZ489062 Schlechtendalia chinensis mariner transposon Scmar27
TACGTAGGTCGGCTTTTAAATTTTGCGATAAGATTACACCCGTCTTACCACATACAATCTAATATTAAGACGTGATAATTCACGTGTTTTATTACATACGGCTATTAGTACATTTTGCGATACGAGTGCTGTTGTTTTATTTACAGTGACTTGAAAATATAACTCGGTCAAAAAATGGAATTAAATCGTGAAAATGTCCGTGCCATGATTTACTACGATTTTTGACGTGGATTAACTCAACAACAGAGTACTGATCAACTTGTTTTAACTTTTGGTGAATTTGCACCACACCGGACCACCGTATTTCGCTGGTTTGCTGAATTTAATCGTGGTCGTCGTTCGCTCAAGGATGAATTTCGTGAAGGTCGTCCAAAATCGGTGGTTTTGCCAGAAAACATT…
>Scmar28_MZ489063 Schlechtendalia chinensis mariner transposon Scmar28
TACGAGAGTCGGCTGAAATGTCCCGGGCCTGACACAAATGGCGTCAGTAGGTCAATTCTACGCTTTTATCAGATAGTACTATCTCTAACTAGCTTATATTCGTAGTTTTAGGTAAGTAATTTGGTGATTGTTCAATTTACAGCATTTTAATCAAGATAATTTTAAAGTTTTCATGAAAATGGAAAATTTGGAAAACAGACGGTCATCAAATAATTCCATTTAAAGTGTTTAACGTCAAAACAAATCAAGAAAAAAATGGATAACACACTCCACGACTCTGCTCCATTATATTCCATGGTGAAAAGTTTGGTGTCAGAGCTTAAAATGGGACGTACGAGCACAAGTGATGAGCCTCACTCTGGACGCCCTGTGGAAGTGACAATTCCTGAAATTATTGAA…
>Scmar29_MZ489064 Schlechtendalia chinensis mariner transposon Scmar29
TATACGAGGGTCGGCTGAAAAGTCCCGGGCCTGACACAGATTGAGCCACTAGGTCAATTCTGCACTAGTATCACATAGTACTATCTCTAACAACCTCGTGTTCGTAGTTTTAGGTCAGTATCTTGGTTAGTGTTTGATTGACAGCAATTTAAACAAGATAATTTTGAAGTGTTCATGAAAATGGAAGATTTAGAAAACGGGCGGTCATCAAATACTTCCATATATAGGGTTTAACGCCAAAACAAATCAAGGAAGAAATGGATAACACACTCCAAGACTCGGCTCCATCATATTCCATGGTGAAAAGGTGCGTATCACAATTTAAAATGGGACGTACAAGCATTAGTGATGAGCCTGGATCCGGACGTCCTGTGGAAGTGACAACTCCTGAAATGATTG…
>Scmar30_MZ489065 Schlechtendalia chinensis mariner transposon Scmar30
TATGAGGATCGGTTGAAAAATCCCGGGCCTGACACAGAGATTCTATGCTGTTATATAGTGCTATCTCTAACTAGCTTATATTCATAGTTTTAGACCAGTAGTTTGACGAGTGTTTGATTCACAGCATTTTAATCAAACTAATTTTGGAGTTTTCATGAAAATGGAAGATTTAGAAAACGGACGGTTATCAAATACTTCCATTTAAAGGGTTTAACGCCAAAACAAATCAAGGAGGAAATTGATAGCACACTCCAAGACTTTGTCCCATCATATTCCATGGTGAAAAGGTGGGTGTCAGAGTTTAAAATAAAACGTACGAGCACAAGTGATGAGCCTCGCTCAGGACTCCCTGTGGAAGTTACAACTCCTAAAATGATTGAAAAAATCCATCAAATCGTG…
>Scmar31_MZ489066 Schlechtendalia chinensis mariner transposon Scmar31
TATCACATAGTACTATCTCTAACTACCTCGTGTTCGTAGTTTTAGGTCAGTATCTTGGTTAGTGTTTGATTGACAGAATTTTAATCAAGATAATTTTGAAGTGTTCATGAAAATGGAAGATTTGGAAAACGGGCGGTCATCAAATTCTTCCATTTAAAGGGTTTAACACCAAAACAAATCAAGGAAGAAATGGATAATACACTCCAAGACTCGGTTCCATCATATTCCATGGTGAAAAGGTGGGTATCAGAATTTAAAATGGGACGTATAAGCATAAGTGATGAGCCATGATCCGAACGCCCTGTGGAAGTGATAACTTCTGAAATTATTGGAAAAATCCATCAAATCGTGCTGGAAGACCGCAGATTAAAATTGTTTGAGATAGCAGATACTATAAAA…
>Scmar32_MZ489067 Schlechtendalia chinensis mariner transposon Scmar32
TACGAGAGTTGGCTGAAAAGTCCCGGGCCTAACACAGATTGCGCCACTAGGTAAATTCTGTACTAGTATCACATAGTAATATCTCTAACTACCTCGTGTTCGTAGTTTTAGGTTAGTATCTTGGTTAGTTTTTGATTAACAACATTTAAATCAAGATAATTTTGAAGTGTTCATGAAAATGGAAGATTTGGAAAACGGGCGGTCATCAAATACTTCCATTTAAAGGGTTTAACGCCAAAACAAATCAAGGAAGAAATGGAAAACATACTCCAAGACTCGGCTCCATCATATTCCATGGTGAAAAGGTAGGTATCAGAATTTAAAATGGGACGTACAAGCATAAGTGATGAGCCTCGATCCGGACGTCCTGTGGAAGTGACAACTCCTGAAATGATTGGA…
>Scmar33_MZ489068 Schlechtendalia chinensis mariner transposon Scmar33
TATACGAGGGTCGGCTGAAAAGTCCCGGGCCTGACACAGATTGAGCCACTAGGTCAATTCTGCACTAGTATCACATAGTACTATCTCTAACAACCTCGTGTTCGTAGTTTTAGGTCAGTATCTTGGTTAGTGTTTGATTGACAGCAATTTAAACAAGATAATTTTGAAGTGTTCATGAAAATGGAAGATTTAGAAAACGGGCGGTCATCAAATACTTCCATATATAGGGTATCACATAGTACTATCTCTAACTACCTCGTGTTCGTAGTTTTAGGTCAGTATCTTGGTTAGTGTTTGATTGACAGAATTTTAATCAAGATAATTTTGAAGTGTTCATGAAAATGGAAGATTTGGAAAACGGGCGGTCATCAAATTCTTCCATTTAAAGGGTTTAACACC…
>Spmar1_MZ489069 Schlechtendalia peitans mariner tansposon Spmar1
TATATGAGGATCGGTTGAAAAATCCCGGGCCTGACACAGAGATTCTATGCTGTTATATAGTGCTATCTCTAACTAGCTTATATTCATAGTTTTAGACCAGTAGTTTGACGAGTGTTTGATTCACAGCATTTTAATCAAACTAATTTTGGAGTTTTCATGAAAATGGAAGATTTAGAAAAACGGACGGTTATCAAATACTTCCATTTAAAGGGTTTAACGCCAAAACAAATCAAGGAGGAAATTGATAGCACACTCCAAGACTTTGTCCCATCATATTCCATGGTGAAAAGGTGGGTGTCAGAGTTTAAAATAAAACGTACGAGCACAAGTGATGAGCCTCGCTCAGGACTCCCTGTGGAAGTTACAACTCCTAAAATGATTGAAAAAATCCATCAAATC…
>Spmar2_MZ489070 Schlechtendalia peitans mariner tansposon Spmar2
TAGATGTACAACTTTGCTTCCGCCGTTTTCCAATAGATGTCTCTAGAGGTAAACGCTGGTCGATATAAATCGATTAAATCGTTTTATATCGATCTTGGACATTTGTCAACATTAACCTAACAAAACATTTGTGGATATTTGTTTGCATCCCAAACTTATTCTCAACTGAAAATGTCAGTTTTTGAGCCGAAATCTCGACATTTGCGGGAAATTTTGTTTTTCTTTTTTAATTCCAAGAAAAGTGCGGCTGAAGCTCATCGAATGCTTTCGGATACGTACGGTGAGGCTGTTGTCAGTGAAAGAACATGTCGAGAATGGTTTCAACGTTTTATGAATGGTGATTATGACGTTGAAGACCGGCATGGTGGTGGAAGGAAGAAGATTTTCGAAGATGCTAAA…
>Spmar3_MZ489071 Schlechtendalia peitans mariner tansposon Spmar3
TACTGTGATCAAATTGAAAAGTGAATTTTTAATTTGAATTTCCCGTCTTTTCCCGATCGGTATTTTTTTTTCTGTAAGTTGGTAGTGCTGTAAGTGACATCTATGCCCAATTTCACAACAAAAGATTCATTAGTGATTGAAATACGCTTCGTTTTATCAAGTGCTGAAAGTGAATTCTGCGATTTTTACTATGTCTGAATTTATTGAATAAAGAAGTTGCATCAAATTTTGTTTACGGAATGGAATTTGGCTGCGGAAGCGTAGAGTATGCTGCAGAAAACCTTTGGGAATCAGACTCTATCTTCGAAGAATATTTACAAGTGGTATAACGAAATCATGACCGGCCGCGAGAGTGTTGAGAAGAATATGGTGTCAAATCAGCCAAAAACATCGACAGAT…
>Spmar4_MZ489072 Schlechtendalia peitans mariner tansposon Spmar4
TAGGTGTACAAATGGAATACCGCCGTTTTCCAATAGATGGCGATAATAGTAAAAGTTAAATGTTAAAATAAAAGTTGTCAAATGATAAATTGATATCTGTCAACAATTGTTTATAATTACATTTGTGAATTTTTATTGGTTTAATATATTTTTTTGGTGTGAGAATATCGAATTTTGAACCAAATAAGCGACATTTGCGGGAAATCCTGCTTTTTTGCCTTTAATTCAAAAAATTTGCATCTGAGGCACATTGAATGATTGCATAAGCATATAGTGAGGCGTTTAGTAGTGACAGAACGTATCACGAGTAGTTTCAACGATTCAAAAGTGGTAGTTTTGGTGTGAAAGATAAGGAACGTCACGGACCGGTGAGTAAGTTTGAAGACGCAGAATTGGAGG…
>Spmar5_MZ489073 Schlechtendalia peitans mariner tansposon Spmar5
TACGAGAGTCGGCTGAAATGTCCCGGGCCTGACACAAATGGCGTCAGTAGGTCAATTCTACGCTTTTATCAGATAGTACTATCTCTAACTAGCTTATATTCGTAGTTTTAGGTAAGTAATTTGGTGATTGTTCAATTTACAGCATTTTAATCAAGATAATTTTAAAGTTTTCATGAAAATGGAAAATTTGGAAAACAGACGGTCATCAAAATAATTCCATTTAAAGTGTTTAACGTCAAAACAAATCAAGAAAAAAATGGATAACACACTCCACGACTCTGCTCCATTATATTCCATGGTGAAAAGTTTGGTGTCAGAGCTTAAAATGGGACGTACGAGCACAAGTGATGAGCCTCACTCTGGACGCCCTGTGGAAGTGACAATTCCTGAAATTATTGA…
>Spmar6_MZ489074 Schlechtendalia peitans mariner tansposon Spmar6
CTAGTATCACATAGTACTATCTCTAACTACCTCGTGTTCGTAGTTTTAGGTCAGTATCTTGGTTAGTGTTTGATTGACAGAATTTTAATCAAGATAATTTTGAAGTGTTCATGAAAATGGAAGATTTGGAAAAACGGGCGGTCATCAAATTCTTCCATTTAAAGGGTTTAACACCAAAACAAATCAAGGAAGAAATGGATAATACACTCCAAGACTCGGTTCCATCATATTCCATGGTGAAAAGGTGGGTATCAGAATTTAAAATGGGACGTATAAGCATAAGTGATGAGCCATGATCCGAACGCCCTGTGGAAGTGATAACTTCTGAAATTATTGGAAAAATCCATCAAATCGTGCTGGAAGACCGCAGATTAAAATTGTTTGAGATAGCAGATACTA…
>Spmar7_MZ489075 Schlechtendalia peitans mariner tansposon Spmar7
TAATATCTCTAACTACCTCGTGTTCGTAGTTTTAGGTTAGTATCTTGGTTAGTTTTTGATTAACAACATTTAAATCAAGATAATTTTGAAGTGTTCATGAAAATGGAAGATTTGGAAAAACGGGCGGTCATCAAATACTTCCATTTAAAGGGTTTAACGCCAAAACAAATCAAGGAAGAAATGGAAAACATACTCCAAGACTCGGCTCCATCATATTCCATGGTGAAAAGGTAGGTATCAGAATTTAAAATGGGACGTACAAGCATAAGTGATGAGCCTCGATCCGGACGTCCTGTGGAAGTGACAACTCCTGAAATGATTGGAAAAAACCATCAAATCGTGCTGAAAGATCGCAGATTAAATTTTTTTGAGATAGCAGAGGATGTAAAAATATCAAAA…
>Spmar8_MZ489076 Schlechtendalia peitans mariner tansposon Spmar8
TACGAGGGTCGGCTGAAAAGTCCCGGGCCTGACACAGATTGAGCCACTAGATCAATTCTGCGCTAGTCCCACATAGTACTATCTCTAACAACCTCGTGTTCGTAGTTTTAGGTCAGTATCTTGGTTAGTGTTTGATTGACAGCATTTTAAACAAGATAATTTTGAAGTGTTCATGAAAATGGAAGATTTGGAAAACGGGTGGTCATCAAATACTTCCATTTAAAGGGTTTAACGCCAAAACAAATCAAGGAAGAAATGGATAATACACTCCAAGACTCGGCTCCATCATATTCCATGGTGAAACGGTACGTATCAGAATTTAAAATGGGATGTACAAACATAAGTGATGAGCCTCGATCCGGACGTCCTGTGGAAGTGATAATTCCTGAAATGATTGGA…
>Spmar9_MZ489077 Schlechtendalia peitans mariner tansposon Spmar9
TACGAGGATCGGCTGAAAAGTCCCCAGCCTAACACAGATTGCGCCACTAGGTCAATTCTGCGCTAGTATCACATAGTACTATCTCTAACTACCCCGTGTTAGTAGTTTTAGGTCAGTATTTTGGTTAGTGTTTGATTGACAGCATTTTAATGGAGATAATTTTGAAGTGTTCATGAAAATGGAAGATTTGGAAAACGGGCGGTCATCAAATACTTCCATTTAAAGGGTTTAACACCAAAACAAATCAAGGAAAAAATGGATAACACACTTCAAGACTCGGCTCCATCATATTCTATGGTGAAAAGGTGGGTATCAGAATTTAAAATGGGACGTACAAGCATAAGTGATGAGCCTCGATCCGGACGTCCTGTGGAAATGACAACTTCTGAAATGATTGGA…
>Spmar10_MZ489078 Schlechtendalia peitans mariner tansposon Spmar10
TATGAGGATCGGTTGAAAAATCCCGGGCCTGACACAGAGATTCTATGCTGTTATATAGTGCTATCTCTAACTAGCTTATATTCATAGTTTTAGACCAGTAGTTTGACGAGTGTTTGATTCACAGCATTTTAATCAAACTAATTTTGGAGTTTTCATGAAAATGGAAGATTTAGAAAACGGACGGTTATCAAATACTTCCATTTAAAGGGTTTAACGCCAAAACAAATCAAGGAGGAAATTGATAGCACACTCCAAGACTTTGTCCCATCATATTCCATGGTGAAAAGGTGGGTGTCAGAGTTTAAAATAAAACGTACGAGCACAAGTGATGAGCCTCGCTCCGGACTCCCTGTGGAAGTTACAACTCCTAAAATGATTGAAAAAATCCATCAAATCGTG…
>Spmar11_MZ489079 Schlechtendalia peitans mariner tansposon Spmar11
TATACGAGAGTCGGCTGAAATGTCCCGGGCCTGACACAAATGGCGTCAGTAGGTCAATTCTACGCTTTTATCAGATAGTACTATCTCTAACTAGCTTATATTCGTAGTTTTAGGTAAGTAATTTGGTGATTGTTCAATTTACAGCATTTTAATCAAGATAATTTTAAAGTTTTCATGAAAATGGAAAATTTGGAAAACAGACGGTCATCAAATAATTCCATTTAAAGTGTTTAACGTCAAAACAAATCAAGAAAAAAATGGATAACACACTCCACGACTCTGCTCCATTATATTCCATGGTGAAAAGTTTGGTGTCAGAGCTTAAAATGGGACGTACGAGCACAAGTGATGAGCCTCACTCTGGACGCCCTGTGGAAGTGACAATTCCTGAAATTATTG…
>Spmar12_MZ489080 Schlechtendalia peitans mariner tansposon Spmar12
TATATGAGGATCGGTTGAAAAATCCCGGGCCTGACACAGAGATTCTATGCTGTTATATAGTGCTATCTCTAACTAGCTTATATTCATAGTTTTAGACCAGTAGTTTGACGAGTGTTTGATTCACAGCATTTTAATCAAACTAATTTTGGAGTTTTCATGAAAATGGAAGATTTAGAAAACGGACGGTTATCAAATACTTCCATTTAAAGGGTTTAACGCCAAAACAAATCAAGGAGGAAATTGATAGCACACTCCAAGACTTTGTCCCATCATATTCCATGGTGAAAAGGTGGGTGTCAGAGTTTAAAATAAAACGTACGAGCACAAGTGATGAGCCTCGCTCCGGACTCCCTGTGGAAGTTACAACTCCTAAAATGATTGAAAAAATCCATCAAATCG…
>Spmar13_MZ489081 Schlechtendalia peitans mariner tansposon Spmar13
TACGAGGGTCGGCTGAAAAGTCCCGGGCCTGACACAGATTGCGCCACTAGATCAATTCTGCGCAAGTATCACATAGTAATACCTCTAACTACCTCGTGTTCGTAGTTTTAGGTTAGTATCTTGGTTAGTTTTTGATTAACAACATTTAAATCAAGATAATTTTGAAGTGTTCATGAAAATGGAAGATTTGGAAAACGGGCGGTCATCAAATACTTCCATTTAAAGGGTTTAACGCCAAAACAAATCAAGGAAGAAATGGAAAACATACTCCAAGACTCGGCTCCATCATATTCCATGGTGAAAAGGTAGGTATCAGAATTTAAAATGGGACGTACAAGCATAAGTGATGAGCCTCGATCCGGACGTCCTGTGGAAGTGACAACTCCTGAAATGATTGGA…
>Spmar14_MZ489082 Schlechtendalia peitans mariner tansposon Spmar14
TACGAGGATCGGCTGAAAAGTCCCCAGCCTAACACAGATTGCGCCACTAGGTCAATTCTGCGCTAGTATCACATAGTACTATCTCTAACTACCCCGTGTTAGTAGTTTTAGGTCAGTATTTTGGTTAGTGTTTGATTGACAGCATTTTAATGGAGATAATTTTGAAGTGTTCATGAAAATGGAAGATTTGGAAAACGGGCGGTCATCAAATACTTCCATTTAAAGGGTTTAACACCAAAACAAATCAAGGAAAAAATGGATAACACACTTCAAGACTCGGCTCCATCATATTCTATGGTGAAAAGGTGGGTATCAGAATTTAAAATGGGACGTACAAGCATAAGTGATGAGCCTCGATCCGGACGTCCTGTGGAAATGACAACTTCTGAAATGATTGGA…
>Spmar15_MZ489083 Schlechtendalia peitans mariner tansposon Spmar15
TACGAGGGTCGGCTGAAATGTCCCGGGCCTGACACAAATGGCGTCAGTAGGTCAATTCTACGCTTTTATCAGATAGTACTATCTAACTAGCTTATATTCGTAGATTTAGGTAAGTAATTTGGTGATTGTTCATTACAGCATATTAATCTAGATAATTTTAAAGAATTCATGAAAATGCAAATTGGAAAACACACGGTCATCAAAATAATTCCATTTAAAGTGTTTAACGTCAACAAATCAAGTTAAAAATGGATAACACACTCCACGACTCTGCTCCATTATATTCCATGGTGAAAAGTTTGGTGTCAGAGCTTAAAATGGGACGTACGAGCACAAGTGATGAGCCTCACTCTGGACGCCCTGTGGAAGTGACAATTCCTGAAATTATTGAAAAAATGA…
>Spmar16_MZ489084 Schlechtendalia peitans mariner tansposon Spmar16
TACGAGGGTCGGCTGAAAAGTCTCGGGCCTGACGCAGATTACGCCACTAGGTCAATTCTGCACTAGTATCACATAGTACTATCTCTAACTACTTCGTATTCGTAGTTTTAGGTCAGTATCTTGGTTAGTGTTTGATTGACAGCATTTTAATCAAGATAATTTTAAAGTGTTCATGAAAATGGAAGATTTGGAAAACGGGCGGTCATCAAATTCTTCCATTTAAAGGGTTTAACACCAAAACAAATCAAGGAAGAAATGGATAATACACTCCAAGACTCGGCTCCATCATATTCCATGGTGAAAAGGTGGGTATCAGAATTTAAAATGGGACGTACAAGCATAAGTGATGAGCCACGATCCGAACGTCCTGTGGAAGTTACAACTTCTGAAATTATTGGA…
>Spmar17_MZ489085 Schlechtendalia peitans mariner tansposon Spmar17
TACGAGGATCGGCTGAAAAGTCCCCAGCCTAACACAGATTGCGCCACTAGGTCAATTCTGCGCTAGTATCACATAGTACTATCTCTAACTACCCCGTGTTAGTAGTTTTAGGTCAGTATTTTGGTTAGTGTTTGATTGACAGCATTTTAACAAGATAATTTTGAAGTGTTCATGAAAATGGAAGATTTGGAAAACGGGCGGTCATCAAATACTTCCATTTAAAGGGTTTAACGCCAAAACAAATCAAGAAAGAAATGGATAACACACTCCAAGACTCGGTTCCATTATATTCCATGGTGAAAAGGTGGGTATCAAAATTTTAAATGGGACGTACAAGCATAAGTGATGAGCCTCGATCCGGACGTCCTGTGGAAGTGACAATTCCTGAAATGATTGGAA…
>Spmar18_MZ489086 Schlechtendalia peitans mariner tansposon Spmar18
TACGAGGGTCGGCTGAAAAGTCCCGGGCCTGACACAGATTGCGCCACTAGATCAATTCTGCGCAAGTATCACATAGTAATACCTCTAACTACCTCGTGTTCGTAGTTTTAGGTCAGTATCATGGTTAGTGTTTGATTGACAGCATTTTAATCAAGATAATTTTGAAGTGTTCATGAAAATGGAAGATTTGGAAAACGGGCGGTCATCAAATACTTCCATTTAAAGGACTTAACGCCAAAACAAATCAAAGAAGAAATGGATAACACACTCCAAGACTCGGCTTCATCATATTCTATGGTGAAAAGGTGGGTATCAGAATTTAAAATGGGACGTACAAGCATAAGTGATGAGCCACGATCCGGACGTCCTGTGGAAATAACAACTCCTGAAATGATTGGA…
>Spmar19_MZ489087 Schlechtendalia peitans mariner tansposon Spmar19
TACTGGGTTGTCCGAAAAGTATTGTCATTGATTTAATTTTAAATAACTATTCTTTGCGCGATTAGATAAGATTGCAATTGATAATGGAGGAAGTCAGGTATACGACCACGCAGTTGCCAGTGGTCTCCAACTATCCAGCGAGCGATAATGTGTTTTTCCATCATACTAGTTTTCGTCTCCAATGTCAGCAACAATGCAGCATTCGATAGAGAAAAGATTTGCCATCAAGTTTTGTGTGAAACTTGGCAATTCCCCAGTGAAAATCTATCAATGATAAAGACGGCATTTTGTGATGATTTTTTATCTGAAAGTCAAGTCTTCCGATGGCACAAGGCTTTTTTAGAAGGCCGTGAGAGGTCAGCGATGAAGTCCTCGTCGGACTGCATTAACGACCACCAT…
>Spmar20_MZ489088 Schlechtendalia peitans mariner tansposon Spmar20
TACGTAGGTCGCCTTTTAAATTTTGCCATAAGATTACACCCGTCTTACCACATAAAATCTAACATTGGGACGTGATAATTCACGTGTTTAATAGCATACGCTGTCAGTACATTTTGCGATACGAGTGCTGTTGTGTGATTTACAGTGACTTGAAAAATTAAACTTGGTCAAAAATTGGAATTAAATCGTGAAAATGTCCGTGCCATGATTTACTACGATTTTTGACGTGGATTAACTTAATAAAAGAATACTGATCAACTTGTTTCAACTATTGGTGATGAAGCACCACACCGGGCCACCGTATTTCGCTGGTTTGCTGGATTTAATCGTAGTCGTCGTTCGCTCAAGGATGAATTTCGTGAAGGTCGTCGAAAATCGGTGGTTTACCAGAAAACATTG…
>Spmar21_MZ489089 Schlechtendalia peitans mariner tansposon Spmar21
TACGTAGGTCGCCTTTTAAATTTTGCGATAAGATTACACCCGTCTTACCACATACAATCTAATATTAGGACGTGATAATTCACGTGTTTAATAGCATACGCTGTCAGTACATTTTGCGATATGAGTGCTGTTGTGTGATTAACAGTGAGTTGAAAAATTAAACTCGGTCAAAAAATGGAATTAAATCATGAAAATGTCCGTGCCATGATTTACTACGATTTTCGACGTGGATTAACTCAACAACAGAGTACTGATCAACTTGTTTCAACTTTTGGTGATGAAGCACCACACCGGGCCACCGTATTTCGCTAGTTTGCTGAATTTAATTGTGGTCGTCGTTCGCTCATTCGAATGAATTTCGTGAAGGTCGTCCAAAATCGGTGGTTTTGCCAGAAAACA…
>Spmar22_MZ489090 Schlechtendalia peitans mariner tansposon Spmar22
TACGTAGGTTGCTTTTTAAGTTTTGCAATGTAATTACACCTGTTTTACTACGTCAAATCTAATATTAGAACGGGATATTTGACATGTTTGTTAGTATATGTGATCAGAATGTTTTTCGATACGAGTGCTATTATGAGGTTTAGAGTGATTTGAAAAATACATATCAGCCGAAAAATGAAATAAAATCATGAAAATTTCCGTACGATGATTTTCGACGTAGATTAACTCAATAACAGCGTGTTGTTCAACTTGTTTCGATTTTGGTGATGAAGCACCACACTGGGCTACCGTGTTTAGCTGGTTTTCTGAATTTAATCGTGGTTGTCGTTCACTCAAGGATAAATTTCGTGAAGGTCATCCAAAATCGGTGGTTTTGCCAGAAAACATCGTTGCTGTACG…
>Spmar23_MZ489091 Schlechtendalia peitans mariner tansposon Spmar23
TACGTAGGTCGCCTTTTAAATGTTGCTATAAGATTACACCCGTTTTACCACATAAAATCTAACATTGGGACGTGATAATTCACGTGTTTCCTAGCATACGCTGTTAGTACAATTTGCGATACGAGTGCTGTTGTGTGATTTACAGTGACTTGAAAAATTAAACTCGGTCAAAAAATGGAATTAAATCTTGAAAATGTCCGTGCCATGATTTACTACGATTTTCGACGTGGATTAACTCAACAACATAGTACTGATCAACTTGTTTCAACTTTTGGTGATGAAGCACCACACCGGGCCACCGTATTTCGCTAGTTTGTTCGCTCAAGGATGAATTTCGGTAAGGTCGTCCAAAATCTGTGGTTTTGCCAGAAAACTTTGGTGCTGTACACGGTATGATAA…
>Spmar24_MZ489092 Schlechtendalia peitans mariner tansposon Spmar24
TACGTAGGTCGCCTTTTAAATTTTGCGATAAGATTACACCCGTCTTACCACATAAAATCTAATTTTAGAATGGAATTTTTGACGTGTTTGATAGCATATGTTATCAGAATGTTTTGTGGTACGAGTGCTATTGTGTAGTATACATTGACTTGAAAAATTAAACTCTGCAGAAAAATGGAATTAATTAGTGAAAATTTCCATGCGATGATTTACTACGATTTTCCACATGGATTAATTCAACAACTGTATGTCGATCAACTTGTTTCGACTTTTAGGGATGAATATCACACCGTGTTTCGTTGGTTTTCTGAATTGAATTGTGGTCGTCGTTTGTTCAAGGACAAATTTCGTGAAGGTCGTCCAAAATCGGTGGTTTTTCCAGAAAACATCAATGCTGTA…
>Spmar25_MZ489093 Schlechtendalia peitans mariner tansposon Spmar25
TACGTAAGTCGCCTTTTAAATTTTGCGATAAGATTACACTTGTCTTACCACATAAAATCTAATATTAGGACGTGATAATTCACGTGTTTAATAGCATACGCTGTCAGTACATTTTGCGATACGAGTGCTGTTGTTTTATTTACAGTGACTTGAAAAATACATCTCGGTCGAAAAATGGAATTAAATCGTGAACATTTCCGTGTGATGATTTACTATCATTTTCGACGAGGATTAACTCAACAACAGTGTGTTGATCAACTTATTTTGGCTTTTGGCGATGAAACACCACACTGGTCCACTATTTCGCTAGTTTTCTAAATTTAATCATGGCCGTTGTTCGTTCAAGAATTAATTTCGTGAAGTTCTTTTAAAATCGGTGATTTTGCCAGAAAACATCGA…
>Spmar26_MZ489094 Schlechtendalia peitans mariner tansposon Spmar26
TACGAGGGTCGGCTGAAAAGTCCCGGGCCTGACACAGATTGAGCCACTAGATCAATTCTGCGCTAGTCCCACATAGTACTATCTCTAACAACCTCGTGTTCGTAGTTTTAGGTCAGTATCTTGGTTAGTGTTTGATTGACAGCATTTTAAACAAGATAATTTTGAAGTGTTCATGAAAATGGAAGATTTGGAAAACGGGTGGTCATCAAATACTTCCATTTAAAGGGTTTAACGCCAAAACAAATCAAGGAAGAAATGGATAATACACTCCAAGACTCGGCTCCATCATATTCCATGGTGAAACGGTACGTATCAGAATTTAAAATGGGATGTACAAACATAAGTGATGAGCCTCGATCCGGACGTCCTGTGGAAGTGATAATTCCTGAAATGATTGGA…
